# Supplementary material for: Genome-wide DNA methylation profiling identifies epigenetic signatures of gastric cardiac intestinal metaplasia
Source: J Transl Med. 2020 Jul 31;18:292. doi: 10.1186/s12967-020-02453-2 (PMC7393819; doi:10.1186/s12967-020-02453-2)
Supplement: Supplementary file 2 — Additional file 2: Table S1. General characteristics of the study subjects. [file 12967_2020_2453_MOESM2_ESM.xls]

## Sheet: Table S1
Table S1. General characteristics of the study subjects
	Study cohort (n = 118)		Study cohort for genome-wide DNA methylation analysis (n = 11)
	Normal (n = 91)	IM (n = 27)	Normal (n = 4)	IM (n = 7)
Age at diagnosis (years)
Mean ± SD	48.1 ± 12.9	55.4 ± 11.6	42.8 ± 14.3	54.6 ± 10.6
Median (Range)	47 (22-78)	57 (33-72)	43 (25-60)	57 (37-66)
Gender
Female (%)	53 (58)	14 (52)	1 (25)	2 (29)
Male (%)	38 (42)	13 (48)	3 (75)	5 (71)
