# Supplementary material for: Genome-wide DNA methylation profiling identifies epigenetic signatures of gastric cardiac intestinal metaplasia
Source: J Transl Med. 2020 Jul 31;18:292. doi: 10.1186/s12967-020-02453-2 (PMC7393819; doi:10.1186/s12967-020-02453-2)
Supplement: Supplementary file 3 — Additional file 3: Table S2. List of IM-related differentially methylated CpGs comparing gastric cardiac IM and normal tissue. [file 12967_2020_2453_MOESM3_ESM.xls]

## Sheet: Table S2
Table S2. List of IM-related differentially methylated CpGs comparing gastric cardiac IM and normal tissue
Probe ID	p value	Adj. p value	Normal_AVG	IM_AVG	Delta beta	Chromosome	Gene symbol	Gene region	CpG island region
cg21546009	3.66e-11	1.53e-05	0.701438	0.401405	-0.300033	11	OPCML	Body	opensea
cg19879573	4.18e-11	1.53e-05	0.634144	0.922266	0.288121	18	ZNF407	Body	opensea
cg12094974	1.24e-10	3.02e-05	0.593156	0.906749	0.313593	21	ITGB2	Body	island
cg17172532	2.94e-10	3.63e-05	0.0497076	0.490796	0.441088	15	RASGRF1	1stExon	island
cg20973720	5.78e-10	3.63e-05	0.051061	0.539283	0.488222	15	RASGRF1	5'UTR	island
cg17102948	6.28e-10	3.63e-05	0.729599	0.428996	-0.300603	8		IGR	opensea
cg05309567	6.46e-10	3.63e-05	0.615129	0.895171	0.280041	4	NEIL3	Body	opensea
cg02459604	7.83e-10	3.63e-05	0.0714548	0.523616	0.452161	19	ZNF568	5'UTR	island
cg25654154	9.49e-10	3.63e-05	0.719528	0.431095	-0.288433	11	LDLRAD3	5'UTR	opensea
cg13625968	9.82e-10	3.63e-05	0.644876	0.437559	-0.207317	5	JAKMIP2	TSS1500	opensea
cg02011723	1.02e-09	3.63e-05	0.217242	0.453775	0.236533	19	TNPO2	5'UTR	island
cg06070535	1.05e-09	3.63e-05	0.575318	0.354438	-0.22088	3		IGR	opensea
cg11135967	1.08e-09	3.63e-05	0.680916	0.454034	-0.226881	15		IGR	opensea
cg24214442	1.12e-09	3.63e-05	0.0624228	0.407446	0.345023	7	CRHR2	1stExon	island
cg05970164	1.13e-09	3.63e-05	0.0464889	0.26271	0.216221	5	TH2LCRR	TSS1500	island
cg07030193	1.2e-09	3.63e-05	0.663756	0.418605	-0.245151	6		IGR	opensea
cg24989739	1.21e-09	3.63e-05	0.0514976	0.350673	0.299175	6	POPDC3	TSS200	shore
cg05401125	1.28e-09	3.63e-05	0.641256	0.437461	-0.203795	11	LOC101927495	Body	opensea
cg26665242	1.42e-09	3.63e-05	0.625945	0.217881	-0.408064	5		IGR	opensea
cg16133827	1.44e-09	3.63e-05	0.52188	0.247147	-0.274733	1		IGR	opensea
cg13357482	1.58e-09	3.63e-05	0.0350429	0.293674	0.258631	6	POPDC3	TSS200	shore
cg13532659	1.6e-09	3.63e-05	0.809034	0.51338	-0.295654	13	PCDH9	Body	opensea
cg16426858	1.6e-09	3.63e-05	0.73487	0.427285	-0.307585	15	RORA	Body	opensea
cg05893474	1.65e-09	3.63e-05	0.568216	0.888318	0.320101	16	FAM192A	5'UTR	opensea
cg00963378	1.74e-09	3.63e-05	0.237559	0.584738	0.347179	13	GJA3	Body	island
cg00437360	1.78e-09	3.63e-05	0.453301	0.769665	0.316364	17	HS3ST3B1	Body	shore
cg00535403	1.81e-09	3.63e-05	0.679449	0.932366	0.252918	2	PTPN4	Body	opensea
cg03320508	1.91e-09	3.63e-05	0.739559	0.420632	-0.318928	3	LOC101927123	Body	opensea
cg13335567	1.97e-09	3.63e-05	0.621708	0.322365	-0.299343	8	NCOA2	Body	opensea
cg15839532	2.04e-09	3.63e-05	0.838022	0.632288	-0.205733	2	CERKL	TSS1500	shore
cg17128080	2.06e-09	3.63e-05	0.603696	0.902468	0.298772	14	EFCAB11	Body	opensea
cg19794013	2.06e-09	3.63e-05	0.629571	0.398821	-0.23075	13	COL4A1	Body	opensea
cg21928701	2.17e-09	3.63e-05	0.116284	0.511625	0.395341	19	LPPR3	TSS200	island
cg04626686	2.19e-09	3.63e-05	0.742908	0.524431	-0.218477	2	KCNK3	3'UTR	shelf
cg16949001	2.23e-09	3.63e-05	0.61621	0.252142	-0.364068	1	ZMYM1	5'UTR	opensea
cg03830781	2.24e-09	3.63e-05	0.677	0.900214	0.223214	10	FRMD4A	Body	opensea
cg03061682	2.29e-09	3.63e-05	0.0420483	0.44656	0.404511	15		IGR	island
cg02297974	2.45e-09	3.63e-05	0.622634	0.376509	-0.246124	5	ADAMTS16	Body	opensea
cg03064982	2.46e-09	3.63e-05	0.688127	0.466908	-0.22122	4	LOC441025	Body	opensea
cg13140317	2.5e-09	3.63e-05	0.0614696	0.428774	0.367305	1	CNIH3	TSS1500	island
cg07804289	2.52e-09	3.63e-05	0.803799	0.452822	-0.350977	1	SPRR2C	TSS1500	opensea
cg00756178	2.57e-09	3.63e-05	0.593173	0.910632	0.317459	13	ZDHHC20	Body	opensea
cg27498534	2.58e-09	3.63e-05	0.784667	0.582622	-0.202045	1	LOC101929023	Body	opensea
cg26886381	2.66e-09	3.67e-05	0.0437279	0.31318	0.269452	13	DZIP1	TSS200	island
cg19991086	2.89e-09	3.85e-05	0.903201	0.702157	-0.201043	2	KCNK3	3'UTR	shelf
cg18771182	3.25e-09	4.06e-05	0.423062	0.809864	0.386802	20	DIDO1	5'UTR	shelf
cg12210809	3.29e-09	4.06e-05	0.804206	0.522194	-0.282012	16		IGR	shelf
cg03959465	3.32e-09	4.06e-05	0.850272	0.592695	-0.257576	4		IGR	opensea
cg23458887	3.33e-09	4.06e-05	0.770838	0.520143	-0.250694	10		IGR	opensea
cg05296801	3.58e-09	4.22e-05	0.723861	0.452084	-0.271778	16		IGR	opensea
cg02383666	3.59e-09	4.22e-05	0.223071	0.585324	0.362253	16	ZFPM1	Body	shelf
cg12604850	3.76e-09	4.24e-05	0.517912	0.888579	0.370667	6	MCM9	Body	opensea
cg13854219	3.84e-09	4.24e-05	0.524491	0.247393	-0.277098	1		IGR	opensea
cg27658050	3.93e-09	4.24e-05	0.364924	0.107131	-0.257794	12		IGR	opensea
cg11053466	3.99e-09	4.24e-05	0.705154	0.444053	-0.261101	12	IFFO1	3'UTR	shore
cg25604829	3.99e-09	4.24e-05	0.760516	0.510827	-0.249689	7	PDE1C	Body	opensea
cg01533279	4.2e-09	4.25e-05	0.554974	0.337933	-0.217041	11		IGR	opensea
cg24380397	4.22e-09	4.25e-05	0.618177	0.905276	0.287099	2	SLC3A1	Body	opensea
cg01051310	4.23e-09	4.25e-05	0.0458409	0.307055	0.261214	1	WNT3A	TSS1500	island
cg02173749	4.33e-09	4.29e-05	0.0436024	0.287134	0.243531	2	INHBB	1stExon	island
cg03598833	4.47e-09	4.29e-05	0.781991	0.540634	-0.241357	12		IGR	opensea
cg22890775	4.63e-09	4.35e-05	0.616413	0.316024	-0.30039	6	RGS17	5'UTR	opensea
cg23157501	4.69e-09	4.36e-05	0.789414	0.482409	-0.307005	1		IGR	shore
cg20588106	5.07e-09	4.57e-05	0.859182	0.658728	-0.200454	3	TF	Body	opensea
cg19961980	5.15e-09	4.57e-05	0.642649	0.406705	-0.235944	7		IGR	opensea
cg05168033	5.33e-09	4.57e-05	0.0615963	0.34256	0.280963	2	EFEMP1	TSS1500	island
cg18375860	5.36e-09	4.57e-05	0.0992396	0.469153	0.369913	1	RYR2	TSS1500	island
cg22413825	5.4e-09	4.57e-05	0.673759	0.402885	-0.270873	4		IGR	opensea
cg13915203	5.41e-09	4.57e-05	0.646249	0.389468	-0.256781	14		IGR	opensea
cg17837069	5.43e-09	4.57e-05	0.306706	0.0739977	-0.232708	10		IGR	opensea
cg23754558	5.49e-09	4.57e-05	0.0825519	0.389641	0.307089	17	CYGB	TSS200	island
cg04079190	5.55e-09	4.57e-05	0.664526	0.360203	-0.304323	1		IGR	opensea
cg16589217	5.62e-09	4.57e-05	0.631135	0.236344	-0.39479	1	CASP9	Body	opensea
cg11393647	5.75e-09	4.57e-05	0.494427	0.801439	0.307012	8	VCPIP1	Body	opensea
cg17531030	5.83e-09	4.57e-05	0.761725	0.514188	-0.247537	15		IGR	opensea
cg07623160	5.84e-09	4.57e-05	0.587798	0.2532	-0.334598	10		IGR	opensea
cg21294342	5.86e-09	4.57e-05	0.0322835	0.295285	0.263001	1	KCNA2	5'UTR	island
cg12253357	5.98e-09	4.61e-05	0.811579	0.554693	-0.256885	2		IGR	opensea
cg17815538	6.04e-09	4.61e-05	0.0645068	0.435577	0.37107	2	LRRFIP1	1stExon	island
cg10981514	6.11e-09	4.62e-05	0.820791	0.606247	-0.214544	12	TPCN1	Body	opensea
cg23166614	6.6e-09	4.66e-05	0.545871	0.116618	-0.429253	21	LINC00114	Body	opensea
cg06117891	6.6e-09	4.66e-05	0.641939	0.39435	-0.247589	1		IGR	opensea
cg17874684	6.62e-09	4.66e-05	0.64417	0.317943	-0.326227	21		IGR	opensea
cg06547386	6.65e-09	4.66e-05	0.0624402	0.301421	0.23898	11	MPPED2	5'UTR	island
cg07866909	6.7e-09	4.66e-05	0.719173	0.491551	-0.227621	2		IGR	opensea
cg11373806	6.74e-09	4.66e-05	0.636789	0.904557	0.267767	6	FARS2	Body	opensea
cg05294022	7.01e-09	4.67e-05	0.702476	0.933504	0.231029	12	ANAPC5	Body	opensea
cg00134295	7.02e-09	4.67e-05	0.56016	0.20017	-0.359991	12	A2M	TSS1500	opensea
cg05499445	7.03e-09	4.67e-05	0.823554	0.600977	-0.222576	3		IGR	opensea
cg13053150	7.08e-09	4.67e-05	0.79608	0.587789	-0.20829	6	PKIB	5'UTR	shelf
cg22320428	7.5e-09	4.71e-05	0.683267	0.433991	-0.249276	9		IGR	opensea
cg17675840	7.53e-09	4.71e-05	0.571402	0.337342	-0.23406	6		IGR	opensea
cg03271293	7.64e-09	4.71e-05	0.462849	0.246433	-0.216417	2		IGR	opensea
cg11004181	7.65e-09	4.71e-05	0.703977	0.472421	-0.231557	17	CCDC40	Body	shore
cg06577045	7.69e-09	4.71e-05	0.0339301	0.278197	0.244267	6	POPDC3	TSS200	shore
cg21618461	7.75e-09	4.71e-05	0.79308	0.53869	-0.25439	6	ANKRD6	5'UTR	opensea
cg05445629	7.78e-09	4.71e-05	0.771152	0.550544	-0.220608	12	GSG1	TSS1500	shelf
cg03479710	7.87e-09	4.73e-05	0.568031	0.814438	0.246408	14	IRF9	Body	opensea
cg01732617	8.12e-09	4.79e-05	0.658001	0.43472	-0.223282	19	ACP5	TSS1500	shore
cg17953300	8.13e-09	4.79e-05	0.348394	0.621526	0.273131	11	SIPA1	3'UTR	shore
cg01116059	8.17e-09	4.79e-05	0.0807359	0.368233	0.287498	5	SNCAIP	TSS200	island
cg26658650	8.41e-09	4.84e-05	0.103454	0.368861	0.265408	7	DNAH11	TSS200	island
cg09475288	8.62e-09	4.86e-05	0.791348	0.58163	-0.209717	3	LMCD1-AS1	Body	opensea
cg04292718	8.72e-09	4.86e-05	0.0687714	0.375706	0.306935	1	CD34	5'UTR	island
cg03692576	8.95e-09	4.86e-05	0.730813	0.499217	-0.231596	11		IGR	opensea
cg19219220	8.97e-09	4.86e-05	0.648814	0.410613	-0.2382	1		IGR	opensea
cg09909364	8.98e-09	4.86e-05	0.745844	0.485305	-0.260539	15	IL16	5'UTR	opensea
cg14236577	9.14e-09	4.86e-05	0.736918	0.493155	-0.243763	11	KIRREL3	Body	opensea
cg02944171	9.15e-09	4.86e-05	0.588083	0.301561	-0.286522	16		IGR	opensea
cg18502863	9.2e-09	4.86e-05	0.583215	0.324545	-0.25867	11	CD6	Body	opensea
cg10987850	9.39e-09	4.86e-05	0.592242	0.271334	-0.320908	1	HMCN1	Body	opensea
cg19750606	9.43e-09	4.86e-05	0.716399	0.45402	-0.262379	22	BPIL2	TSS1500	opensea
cg14894648	9.44e-09	4.86e-05	0.0707109	0.40844	0.337729	9	ANKRD18B	TSS200	island
cg21338123	9.48e-09	4.86e-05	0.540806	0.846893	0.306087	14		IGR	opensea
cg17521863	9.78e-09	4.93e-05	0.830586	0.620104	-0.210482	12		IGR	opensea
cg25981299	9.89e-09	4.93e-05	0.669839	0.413333	-0.256506	11		IGR	opensea
cg02455391	9.93e-09	4.93e-05	0.676123	0.354939	-0.321184	11		IGR	opensea
cg27559224	9.95e-09	4.93e-05	0.749587	0.519056	-0.230531	1	HMGB4	5'UTR	opensea
cg01885741	1.04e-08	4.99e-05	0.923055	0.717991	-0.205064	18	PTPRM	Body	opensea
cg19159404	1.05e-08	4.99e-05	0.70237	0.926036	0.223666	17	BAIAP2	Body	shelf
cg09000155	1.05e-08	4.99e-05	0.574355	0.254149	-0.320206	3	KCNAB1	Body	opensea
cg00207981	1.07e-08	5.02e-05	0.911431	0.668529	-0.242902	11	RAB30	5'UTR	opensea
cg03553758	1.08e-08	5.02e-05	0.757542	0.509988	-0.247554	5		IGR	opensea
cg05185216	1.12e-08	5.06e-05	0.712343	0.918568	0.206225	5	TRIP13	Body	opensea
cg07850896	1.12e-08	5.06e-05	0.628874	0.907053	0.278179	5	FBXW11	Body	opensea
cg25800329	1.13e-08	5.06e-05	0.758795	0.510426	-0.248369	4		IGR	opensea
cg24876687	1.13e-08	5.06e-05	0.669116	0.459285	-0.209832	20		IGR	opensea
cg00267320	1.15e-08	5.09e-05	0.818978	0.532877	-0.2861	10		IGR	opensea
cg08858649	1.16e-08	5.12e-05	0.0774433	0.476979	0.399535	6	TRIM15	Body	island
cg06778755	1.17e-08	5.12e-05	0.092544	0.564278	0.471734	15	RASGRF1	1stExon	island
cg15053090	1.17e-08	5.12e-05	0.675055	0.466879	-0.208176	17	FLJ45079	Body	opensea
cg05929314	1.19e-08	5.12e-05	0.0417517	0.329589	0.287837	17	SDK2	TSS1500	island
cg00913358	1.19e-08	5.12e-05	0.465164	0.193674	-0.271491	1	CRB1	Body	opensea
cg11167100	1.2e-08	5.14e-05	0.0401103	0.481706	0.441596	15	TM6SF1	TSS200	island
cg01628181	1.22e-08	5.19e-05	0.788861	0.460885	-0.327976	3	COL8A1	5'UTR	opensea
cg00652796	1.27e-08	5.23e-05	0.111624	0.4775	0.365876	3	EPHA6	TSS1500	island
cg11878641	1.28e-08	5.23e-05	0.0734999	0.405154	0.331655	1	CNIH3	TSS1500	island
cg26375306	1.29e-08	5.23e-05	0.735718	0.376139	-0.359578	2		IGR	opensea
cg06596233	1.29e-08	5.23e-05	0.696667	0.493516	-0.203152	12		IGR	opensea
cg16908949	1.3e-08	5.23e-05	0.79536	0.518105	-0.277255	8	ADCY8	Body	opensea
cg18232828	1.31e-08	5.23e-05	0.53824	0.82958	0.29134	1	CASZ1	5'UTR	opensea
cg03864000	1.31e-08	5.23e-05	0.100075	0.461526	0.361451	11	LAYN	5'UTR	island
cg08428858	1.33e-08	5.27e-05	0.760545	0.515122	-0.245423	5		IGR	opensea
cg15745900	1.36e-08	5.32e-05	0.101392	0.465694	0.364302	8	PREX2	TSS200	shore
cg16735881	1.38e-08	5.34e-05	0.20977	0.523829	0.314059	13	NBEA	Body	island
cg16258657	1.39e-08	5.34e-05	0.755357	0.416659	-0.338698	3	RBMS3	Body	opensea
cg23932491	1.4e-08	5.34e-05	0.109598	0.433288	0.323689	10	EMX2OS	Body	island
cg12358054	1.41e-08	5.34e-05	0.567045	0.318758	-0.248287	21		IGR	opensea
cg17676618	1.46e-08	5.42e-05	0.742501	0.526447	-0.216054	10		IGR	opensea
cg08252062	1.46e-08	5.42e-05	0.66956	0.880681	0.211121	1	CD46	Body	opensea
cg09330105	1.51e-08	5.42e-05	0.879497	0.64334	-0.236157	22	TTC28	Body	opensea
cg16684817	1.51e-08	5.42e-05	0.79469	0.513686	-0.281004	1	C1orf38	Body	shelf
cg14472888	1.52e-08	5.42e-05	0.817183	0.595061	-0.222122	2		IGR	opensea
cg22990967	1.52e-08	5.42e-05	0.551743	0.220169	-0.331574	6		IGR	opensea
cg27314422	1.53e-08	5.42e-05	0.567822	0.349121	-0.218701	6	PSORS1C1	Body	opensea
cg02330078	1.53e-08	5.42e-05	0.59536	0.277668	-0.317692	5		IGR	opensea
cg17517566	1.53e-08	5.42e-05	0.717375	0.507106	-0.210269	8		IGR	opensea
cg24909466	1.54e-08	5.42e-05	0.105722	0.463137	0.357415	13	COL4A2	Body	island
cg25509467	1.55e-08	5.42e-05	0.670703	0.434321	-0.236382	20		IGR	shelf
cg25129960	1.55e-08	5.42e-05	0.787677	0.495759	-0.291918	12		IGR	opensea
cg02779128	1.55e-08	5.42e-05	0.862348	0.6611	-0.201248	13		IGR	opensea
cg21455438	1.57e-08	5.42e-05	0.0478014	0.273292	0.22549	1	CD34	5'UTR	island
cg26221987	1.58e-08	5.42e-05	0.423445	0.123099	-0.300346	10		IGR	opensea
cg25038040	1.58e-08	5.42e-05	0.660714	0.406387	-0.254326	12		IGR	shelf
cg09865039	1.6e-08	5.42e-05	0.803092	0.576866	-0.226225	10		IGR	opensea
cg08919235	1.61e-08	5.42e-05	0.860702	0.580203	-0.280499	7		IGR	opensea
cg17068283	1.62e-08	5.42e-05	0.554781	0.895049	0.340269	2	SF3B1	Body	opensea
cg19384394	1.62e-08	5.42e-05	0.666173	0.297588	-0.368585	15		IGR	opensea
cg09071007	1.63e-08	5.42e-05	0.734443	0.408741	-0.325702	9	IFT74	5'UTR	shore
cg16611005	1.68e-08	5.47e-05	0.0590632	0.371702	0.312639	15	FOXB1	TSS1500	island
cg15228928	1.68e-08	5.47e-05	0.148492	0.545373	0.396881	13		IGR	island
cg25356525	1.7e-08	5.47e-05	0.598982	0.228503	-0.370479	13		IGR	opensea
cg10719970	1.71e-08	5.47e-05	0.422077	0.660091	0.238014	6	FOXP4	5'UTR	shore
cg12638737	1.71e-08	5.47e-05	0.219025	0.437143	0.218118	1	ETNK2	Body	island
cg08221916	1.72e-08	5.47e-05	0.761428	0.555635	-0.205793	20	BPIFB1	Body	opensea
cg13401301	1.72e-08	5.47e-05	0.449774	0.192375	-0.257399	9		IGR	opensea
cg24137240	1.74e-08	5.48e-05	0.673895	0.372333	-0.301562	19	C5AR2	TSS1500	opensea
cg02098159	1.74e-08	5.48e-05	0.772447	0.456855	-0.315592	16		IGR	opensea
cg26547516	1.75e-08	5.48e-05	0.610789	0.871895	0.261106	12	LOC100288798	Body	opensea
cg11296531	1.76e-08	5.48e-05	0.0911618	0.492576	0.401415	14	TUNAR	TSS200	island
cg19622345	1.76e-08	5.48e-05	0.856202	0.650784	-0.205418	5		IGR	opensea
cg21816308	1.77e-08	5.48e-05	0.117275	0.436155	0.318881	1		IGR	island
cg05837808	1.79e-08	5.48e-05	0.789558	0.521194	-0.268364	4		IGR	opensea
cg03764440	1.79e-08	5.48e-05	0.500449	0.264037	-0.236413	16	DNAJA2	TSS1500	shore
cg10219995	1.81e-08	5.48e-05	0.72963	0.477576	-0.252054	6		IGR	opensea
cg00518932	1.82e-08	5.48e-05	0.644974	0.336321	-0.308653	22	MPPED1	Body	opensea
cg05878563	1.82e-08	5.48e-05	0.814916	0.576965	-0.237951	5		IGR	opensea
cg04632945	1.87e-08	5.51e-05	0.603567	0.237369	-0.366198	9		IGR	opensea
cg21938148	1.88e-08	5.51e-05	0.0629788	0.402945	0.339967	13	COL4A1	Body	island
cg25730428	1.89e-08	5.51e-05	0.728813	0.463693	-0.26512	6	MAS1L	1stExon	opensea
cg06348377	1.89e-08	5.51e-05	0.119823	0.474377	0.354554	22		IGR	island
cg10408430	1.9e-08	5.51e-05	0.750444	0.525699	-0.224745	11	P4HA3	Body	opensea
cg27093918	1.9e-08	5.51e-05	0.316587	0.0859375	-0.23065	16		IGR	opensea
cg05458079	1.91e-08	5.51e-05	0.104855	0.407516	0.302661	15	LBXCOR1	Body	island
cg12638724	1.91e-08	5.51e-05	0.0940554	0.406972	0.312917	8	KCNS2	5'UTR	island
cg00002080	1.92e-08	5.51e-05	0.7079	0.469442	-0.238458	21	RWDD2B	Body	shore
cg05194160	1.94e-08	5.52e-05	0.581033	0.351295	-0.229737	4		IGR	opensea
cg03442375	1.95e-08	5.52e-05	0.749292	0.467723	-0.281569	5	LOC101929710	Body	opensea
cg26296928	1.95e-08	5.52e-05	0.736368	0.448176	-0.288192	6	RNF217	Body	opensea
cg23243867	1.96e-08	5.52e-05	0.0497869	0.332512	0.282725	1	ST6GALNAC5	Body	island
cg07088636	1.97e-08	5.52e-05	0.765222	0.540558	-0.224664	2		IGR	opensea
cg13409337	1.99e-08	5.52e-05	0.593131	0.905601	0.31247	12	TMBIM6	5'UTR	opensea
cg22375046	1.99e-08	5.52e-05	0.809238	0.538465	-0.270773	11	ST3GAL4	5'UTR	opensea
cg14401395	2.01e-08	5.52e-05	0.513649	0.722311	0.208662	7	C7orf43	Body	shelf
cg17467487	2.03e-08	5.52e-05	0.782931	0.550387	-0.232544	9		IGR	shore
cg01697732	2.03e-08	5.52e-05	0.0470513	0.292765	0.245714	17	FAM20A	TSS1500	island
cg00240178	2.04e-08	5.52e-05	0.687271	0.425383	-0.261888	6	EEF1A1	TSS1500	shore
cg12687570	2.07e-08	5.52e-05	0.118854	0.39352	0.274666	9		IGR	island
cg15770125	2.08e-08	5.52e-05	0.762334	0.501992	-0.260341	3	C3orf32	TSS200	opensea
cg10356458	2.08e-08	5.52e-05	0.376785	0.14167	-0.235115	19	MVB12A	TSS1500	shore
cg09249494	2.09e-08	5.52e-05	0.498618	0.200314	-0.298305	6	LY86	TSS200	opensea
cg17023034	2.1e-08	5.52e-05	0.661412	0.366802	-0.294609	2	CACNB4	Body	opensea
cg18562419	2.1e-08	5.52e-05	0.552998	0.330836	-0.222162	22		IGR	opensea
cg25731305	2.11e-08	5.52e-05	0.69868	0.329753	-0.368928	10		IGR	opensea
cg05804863	2.13e-08	5.52e-05	0.0944509	0.393891	0.29944	15	KIAA1024	TSS1500	island
cg15074033	2.13e-08	5.52e-05	0.10017	0.390219	0.29005	12		IGR	island
cg13942682	2.14e-08	5.52e-05	0.788884	0.566412	-0.222472	20	CDC25B	TSS1500	shelf
cg12424870	2.15e-08	5.52e-05	0.760431	0.536943	-0.223488	11	DAGLA	5'UTR	opensea
cg19128140	2.17e-08	5.52e-05	0.531101	0.314481	-0.21662	16	HYDIN	Body	opensea
cg05370218	2.18e-08	5.52e-05	0.718788	0.508099	-0.210689	17		IGR	opensea
cg15099137	2.18e-08	5.52e-05	0.586507	0.286989	-0.299518	16	ZFHX3	Body	opensea
cg17009628	2.21e-08	5.55e-05	0.755607	0.406812	-0.348795	17	IKZF3	Body	opensea
cg02545946	2.22e-08	5.55e-05	0.393846	0.131774	-0.262071	1		IGR	opensea
cg04094226	2.24e-08	5.55e-05	0.621886	0.394437	-0.227449	7	DPP6	Body	opensea
cg18994497	2.24e-08	5.55e-05	0.674191	0.38632	-0.287872	5	NREP-AS1	Body	opensea
cg14778576	2.24e-08	5.55e-05	0.571515	0.924031	0.352516	3	PPM1L	Body	shelf
cg27609217	2.26e-08	5.58e-05	0.691869	0.430679	-0.261191	11		IGR	shore
cg09215260	2.28e-08	5.59e-05	0.781126	0.559093	-0.222033	2		IGR	opensea
cg05363382	2.34e-08	5.59e-05	0.684531	0.451912	-0.232619	17		IGR	shelf
cg27272220	2.34e-08	5.59e-05	0.0675658	0.391834	0.324268	4	GUCY1B3	Body	island
cg06796779	2.34e-08	5.59e-05	0.222171	0.447214	0.225043	3	GATA2	Body	shore
cg15452143	2.35e-08	5.59e-05	0.717847	0.483248	-0.234598	4		IGR	opensea
cg01020840	2.35e-08	5.59e-05	0.528565	0.83761	0.309046	14	PTPN21	5'UTR	shore
cg12944197	2.35e-08	5.59e-05	0.0916505	0.484881	0.393231	2		IGR	island
cg06530044	2.36e-08	5.59e-05	0.5534	0.909674	0.356274	9	MAPKAP1	Body	opensea
cg23651625	2.36e-08	5.59e-05	0.732671	0.515074	-0.217597	10		IGR	opensea
cg10071824	2.38e-08	5.59e-05	0.141612	0.479549	0.337937	13	GSX1	TSS200	island
cg25274468	2.38e-08	5.59e-05	0.773864	0.569367	-0.204497	7	MDFIC	Body	opensea
cg10599900	2.4e-08	5.59e-05	0.0606571	0.341369	0.280711	20	REM1	TSS200	island
cg23380274	2.41e-08	5.59e-05	0.699398	0.899632	0.200234	4	RWDD4	5'UTR	shelf
cg08243931	2.41e-08	5.59e-05	0.800807	0.542467	-0.25834	5		IGR	opensea
cg20631820	2.41e-08	5.59e-05	0.342747	0.581121	0.238375	13		IGR	opensea
cg02120712	2.45e-08	5.65e-05	0.817668	0.516545	-0.301122	8		IGR	opensea
cg14995262	2.48e-08	5.69e-05	0.540286	0.15535	-0.384936	19		IGR	opensea
cg02082093	2.51e-08	5.71e-05	0.574358	0.847983	0.273625	8	TOX	Body	opensea
cg26144658	2.53e-08	5.71e-05	0.0821448	0.309472	0.227327	5	SNCAIP	TSS200	island
cg16462711	2.53e-08	5.71e-05	0.569284	0.873259	0.303975	3	ARHGEF3	Body	opensea
cg01631277	2.55e-08	5.71e-05	0.608611	0.890496	0.281885	14	STYX	Body	opensea
cg14374428	2.55e-08	5.71e-05	0.595981	0.901063	0.305082	18	NEDD4L	Body	opensea
cg24876960	2.57e-08	5.71e-05	0.324647	0.823856	0.499209	5	IRX4	TSS1500	island
cg18425570	2.57e-08	5.71e-05	0.842922	0.517471	-0.325452	17	KRT38	TSS1500	opensea
cg12950586	2.59e-08	5.71e-05	0.463012	0.241022	-0.221991	2		IGR	opensea
cg19234894	2.6e-08	5.71e-05	0.799388	0.56837	-0.231018	13	COL4A1	Body	opensea
cg00295572	2.61e-08	5.71e-05	0.0618466	0.41762	0.355774	1	TP73	TSS1500	island
cg08960498	2.65e-08	5.71e-05	0.755189	0.434377	-0.320812	6	PHACTR1	Body	opensea
cg02100848	2.66e-08	5.71e-05	0.775801	0.535654	-0.240147	3	C3orf32	TSS200	opensea
cg21255942	2.67e-08	5.71e-05	0.115321	0.49201	0.376689	22		IGR	island
cg06399148	2.68e-08	5.71e-05	0.0381565	0.257002	0.218846	8	BAALC	1stExon	island
cg01806520	2.69e-08	5.71e-05	0.0949511	0.378658	0.283707	8		IGR	island
cg24401660	2.71e-08	5.71e-05	0.574003	0.312924	-0.261079	15		IGR	opensea
cg20780394	2.77e-08	5.71e-05	0.662178	0.344664	-0.317514	17	C17orf99	Body	opensea
cg05542338	2.79e-08	5.71e-05	0.0881502	0.461076	0.372926	4	EVC2	5'UTR	island
cg23860325	2.79e-08	5.71e-05	0.634939	0.409989	-0.22495	7	HPVC1	TSS1500	opensea
cg05053562	2.79e-08	5.71e-05	0.118756	0.351372	0.232616	2	NOTO	TSS200	island
cg18147485	2.8e-08	5.71e-05	0.0586311	0.455663	0.397032	8	KCNV1	5'UTR	island
cg11189349	2.8e-08	5.71e-05	0.608546	0.249243	-0.359303	13		IGR	opensea
cg10601271	2.8e-08	5.71e-05	0.649464	0.417485	-0.231978	1		IGR	opensea
cg27653070	2.81e-08	5.71e-05	0.854161	0.592681	-0.261479	2	XIRP2	5'UTR	opensea
cg16434190	2.81e-08	5.71e-05	0.706793	0.445264	-0.261529	11	EHD1	Body	shelf
cg00148892	2.81e-08	5.71e-05	0.520263	0.90351	0.383247	18	GATA6	3'UTR	island
cg01804715	2.81e-08	5.71e-05	0.709841	0.485823	-0.224019	7		IGR	opensea
cg02057657	2.81e-08	5.71e-05	0.680695	0.42136	-0.259335	2	LOC101927619	Body	opensea
cg26268621	2.82e-08	5.71e-05	0.0447501	0.344858	0.300108	15	FOXB1	TSS1500	island
cg13581506	2.83e-08	5.71e-05	0.776045	0.557665	-0.218381	1	LPPR5	Body	opensea
cg22963554	2.85e-08	5.71e-05	0.160632	0.468211	0.307579	15	KIAA1024	TSS200	island
cg08243465	2.85e-08	5.71e-05	0.7019	0.315938	-0.385962	20	PMEPA1	5'UTR	opensea
cg12367389	2.86e-08	5.71e-05	0.059459	0.262882	0.203423	13	HTR2A	Body	opensea
cg13455704	2.86e-08	5.71e-05	0.190367	0.617313	0.426946	13	C13orf38	Body	island
cg04747102	2.86e-08	5.71e-05	0.774869	0.479052	-0.295818	2		IGR	opensea
cg10451565	2.89e-08	5.75e-05	0.732827	0.505713	-0.227114	19	GPR77	TSS1500	opensea
cg19078576	2.92e-08	5.76e-05	0.0900701	0.461653	0.371583	5	BASP1	5'UTR	island
cg05900690	2.95e-08	5.76e-05	0.71627	0.472301	-0.243969	13		IGR	opensea
cg00440671	2.95e-08	5.76e-05	0.87571	0.654066	-0.221644	17		IGR	opensea
cg12918457	2.96e-08	5.76e-05	0.198335	0.531324	0.332989	11		IGR	island
cg20875867	2.96e-08	5.76e-05	0.548659	0.325649	-0.22301	19		IGR	shelf
cg10772290	2.97e-08	5.76e-05	0.184806	0.582287	0.397481	20	PTGIS	Body	island
cg06263461	2.98e-08	5.76e-05	0.106954	0.386733	0.279779	20	SLC13A3	TSS200	shore
cg20911180	2.98e-08	5.76e-05	0.649658	0.384907	-0.264751	11	GUCY2E	Body	opensea
cg01609420	2.99e-08	5.76e-05	0.131866	0.346425	0.21456	15		IGR	island
cg00565688	2.99e-08	5.76e-05	0.0957152	0.430324	0.334608	1	TP73	TSS1500	island
cg04590323	3.01e-08	5.76e-05	0.129387	0.461943	0.332555	22		IGR	island
cg16660394	3.01e-08	5.76e-05	0.632488	0.84041	0.207922	16	COQ7	3'UTR	opensea
cg18953546	3.02e-08	5.76e-05	0.835982	0.631921	-0.204061	11		IGR	opensea
cg27515369	3.02e-08	5.76e-05	0.0643749	0.458964	0.394589	3	SPSB4	TSS200	island
cg21158528	3.03e-08	5.76e-05	0.769134	0.476676	-0.292458	1	TRAF5	5'UTR	shore
cg19446492	3.06e-08	5.77e-05	0.649191	0.408497	-0.240695	11		IGR	opensea
cg21194726	3.07e-08	5.77e-05	0.792694	0.565648	-0.227046	1		IGR	opensea
cg26550001	3.08e-08	5.77e-05	0.647021	0.439949	-0.207071	8		IGR	opensea
cg03822365	3.08e-08	5.77e-05	0.0383608	0.24877	0.210409	2	ERBB4	1stExon	island
cg17523822	3.08e-08	5.77e-05	0.683455	0.448071	-0.235383	5		IGR	opensea
cg01540380	3.1e-08	5.79e-05	0.590863	0.324751	-0.266112	11		IGR	opensea
cg27357918	3.11e-08	5.79e-05	0.369678	0.623229	0.253551	4	PDE6B	Body	island
cg11354629	3.13e-08	5.79e-05	0.171912	0.466766	0.294855	13	GSX1	TSS200	island
cg11832850	3.14e-08	5.79e-05	0.747792	0.503292	-0.2445	17	SLC13A5	Body	opensea
cg08403113	3.17e-08	5.82e-05	0.859948	0.646138	-0.21381	2		IGR	opensea
cg22464570	3.2e-08	5.84e-05	0.583101	0.932117	0.349016	5	THG1L	Body	shelf
cg17268758	3.21e-08	5.84e-05	0.728757	0.450847	-0.27791	13	PCCA	Body	opensea
cg03067296	3.22e-08	5.84e-05	0.737929	0.466759	-0.27117	17	LOC100996291	TSS200	opensea
cg18745566	3.23e-08	5.84e-05	0.185601	0.410414	0.224812	19		IGR	island
cg19146360	3.25e-08	5.84e-05	0.696545	0.417663	-0.278882	5	RANBP3L	Body	opensea
cg00160981	3.25e-08	5.84e-05	0.643097	0.346854	-0.296242	1	FCRLB	TSS1500	shelf
cg24457562	3.26e-08	5.84e-05	0.854981	0.521885	-0.333095	2	LOC285000	Body	opensea
cg18036763	3.27e-08	5.84e-05	0.0865891	0.430261	0.343672	22	PHF21B	Body	island
cg26247880	3.28e-08	5.84e-05	0.56853	0.313325	-0.255205	17		IGR	shore
cg00803088	3.3e-08	5.84e-05	0.0358395	0.409595	0.373755	10	RET	Body	island
cg05575544	3.3e-08	5.84e-05	0.514117	0.281328	-0.23279	1		IGR	opensea
cg23200122	3.31e-08	5.84e-05	0.711818	0.481364	-0.230454	13	SMAD9	5'UTR	opensea
cg08940490	3.33e-08	5.84e-05	0.745729	0.510283	-0.235446	2		IGR	opensea
cg14058693	3.33e-08	5.84e-05	0.813798	0.460287	-0.353511	13		IGR	opensea
cg09660432	3.37e-08	5.87e-05	0.767275	0.474996	-0.292279	8		IGR	opensea
cg05043928	3.38e-08	5.87e-05	0.668046	0.466747	-0.2013	16		IGR	opensea
cg12277036	3.39e-08	5.87e-05	0.731977	0.465442	-0.266535	4		IGR	opensea
cg05858302	3.4e-08	5.87e-05	0.678143	0.450453	-0.22769	2		IGR	opensea
cg14055212	3.4e-08	5.87e-05	0.697155	0.496593	-0.200563	7	LHFPL3	Body	opensea
cg25535587	3.42e-08	5.88e-05	0.118207	0.550546	0.43234	10	DYDC2	TSS200	island
cg27059228	3.45e-08	5.9e-05	0.425658	0.140637	-0.285021	15		IGR	opensea
cg26578621	3.45e-08	5.9e-05	0.0336571	0.374748	0.341091	11	ARHGAP20	5'UTR	island
cg19088717	3.52e-08	5.97e-05	0.59598	0.880192	0.284212	3	ATR	Body	opensea
cg15720089	3.52e-08	5.97e-05	0.570067	0.806138	0.236071	10	CACNB2	Body	opensea
cg01994728	3.53e-08	5.97e-05	0.883051	0.66303	-0.220021	2	PLEKHM3	Body	opensea
cg07579438	3.57e-08	6.02e-05	0.561264	0.302558	-0.258706	8		IGR	opensea
cg03679565	3.58e-08	6.03e-05	0.111425	0.488201	0.376776	5	IRX4	5'UTR	island
cg03359071	3.58e-08	6.03e-05	0.558739	0.136014	-0.422725	2		IGR	opensea
cg27116455	3.61e-08	6.04e-05	0.812637	0.583638	-0.228999	13	GPC5	Body	opensea
cg27306802	3.66e-08	6.08e-05	0.616227	0.390865	-0.225362	1	MEGF6	Body	shore
cg09376680	3.7e-08	6.08e-05	0.0563067	0.394754	0.338447	3	VGLL3	TSS200	island
cg18097707	3.71e-08	6.08e-05	0.765518	0.507294	-0.258224	10		IGR	opensea
cg15679813	3.71e-08	6.08e-05	0.0967471	0.492414	0.395667	22	PHF21B	TSS200	island
cg08751265	3.71e-08	6.08e-05	0.111682	0.322385	0.210703	13		IGR	island
cg23236554	3.72e-08	6.08e-05	0.135733	0.505839	0.370106	5	FSTL4	5'UTR	island
cg19844799	3.72e-08	6.08e-05	0.808681	0.494092	-0.314589	20		IGR	opensea
cg21869956	3.73e-08	6.08e-05	0.490171	0.168982	-0.321189	17		IGR	shore
cg23181968	3.77e-08	6.13e-05	0.489376	0.281105	-0.20827	20		IGR	opensea
cg04810065	3.83e-08	6.15e-05	0.0609777	0.309572	0.248594	6	POPDC3	TSS200	shore
cg17045314	3.83e-08	6.15e-05	0.747495	0.532471	-0.215024	11	DSCAML1	Body	opensea
cg02711653	3.84e-08	6.15e-05	0.78063	0.499712	-0.280918	21	MIR99AHG	Body	opensea
cg08452658	3.89e-08	6.21e-05	0.0396685	0.444566	0.404898	15	TM6SF1	TSS200	island
cg15686202	3.92e-08	6.24e-05	0.89033	0.636804	-0.253526	13	FAM124A	Body	shelf
cg06051032	3.99e-08	6.29e-05	0.121718	0.47249	0.350772	9	ANKRD18B	TSS200	island
cg17958964	4e-08	6.29e-05	0.594428	0.238186	-0.356242	9		IGR	opensea
cg10142006	4.02e-08	6.29e-05	0.567157	0.330705	-0.236452	17		IGR	opensea
cg13600488	4.04e-08	6.29e-05	0.623956	0.406074	-0.217882	13	LINC01050	Body	opensea
cg09373338	4.04e-08	6.29e-05	0.562764	0.81805	0.255286	3	C3orf58	Body	shelf
cg23083474	4.04e-08	6.29e-05	0.674591	0.424904	-0.249687	12		IGR	opensea
cg20174636	4.04e-08	6.29e-05	0.1806	0.586373	0.405773	2	SPEG	1stExon	island
cg04607949	4.07e-08	6.31e-05	0.689749	0.418249	-0.2715	13		IGR	opensea
cg20370576	4.08e-08	6.31e-05	0.481046	0.171935	-0.309111	12		IGR	opensea
cg15834632	4.1e-08	6.32e-05	0.501386	0.859474	0.358088	1	RCC2	Body	shore
cg02298094	4.11e-08	6.32e-05	0.619233	0.0684335	-0.5508	12	SH2B3	5'UTR	shore
cg05564182	4.11e-08	6.32e-05	0.471978	0.217379	-0.254598	1		IGR	opensea
cg16601494	4.14e-08	6.33e-05	0.0423624	0.543758	0.501395	1	C1orf70	5'UTR	shore
cg09832245	4.15e-08	6.33e-05	0.70373	0.41579	-0.287941	16		IGR	opensea
cg00019275	4.18e-08	6.33e-05	0.843585	0.547938	-0.295647	19	ZNF599	3'UTR	opensea
cg22738219	4.18e-08	6.33e-05	0.115192	0.46052	0.345328	10	CCDC3	1stExon	island
cg09275691	4.19e-08	6.33e-05	0.719977	0.410652	-0.309325	12	NUP107	TSS1500	shore
cg01117463	4.19e-08	6.33e-05	0.717205	0.500593	-0.216613	17		IGR	opensea
cg19112357	4.19e-08	6.33e-05	0.643253	0.885186	0.241934	3		IGR	opensea
cg21439129	4.21e-08	6.33e-05	0.775306	0.54852	-0.226786	7		IGR	shelf
cg13797402	4.22e-08	6.33e-05	0.737981	0.496617	-0.241363	4		IGR	opensea
cg06948335	4.22e-08	6.33e-05	0.601496	0.866327	0.264831	9	MVB12B	TSS1500	shore
cg19758881	4.22e-08	6.33e-05	0.554016	0.343552	-0.210464	2		IGR	opensea
cg02891646	4.27e-08	6.39e-05	0.07329	0.415719	0.342429	9	GABBR2	TSS200	island
cg00179272	4.28e-08	6.39e-05	0.74694	0.273939	-0.473	1	TMIGD3	Body	opensea
cg01007270	4.31e-08	6.4e-05	0.763465	0.518836	-0.244629	11		IGR	opensea
cg19834704	4.34e-08	6.4e-05	0.796492	0.572679	-0.223813	7		IGR	opensea
cg06741989	4.34e-08	6.4e-05	0.654957	0.42216	-0.232797	22	PDGFB	TSS1500	shore
cg05067584	4.35e-08	6.4e-05	0.731185	0.509875	-0.221311	5		IGR	opensea
cg02171059	4.36e-08	6.4e-05	0.664927	0.439466	-0.225461	19	PPP5D1	Body	opensea
cg19810433	4.36e-08	6.4e-05	0.892094	0.663852	-0.228241	1	REG4	Body	opensea
cg09403098	4.36e-08	6.4e-05	0.58047	0.267823	-0.312646	1	PPAP2B	Body	opensea
cg15845525	4.4e-08	6.41e-05	0.904634	0.678382	-0.226253	10		IGR	opensea
cg22730864	4.4e-08	6.41e-05	0.55282	0.892119	0.339299	1	PRDM16	Body	shelf
cg23542859	4.41e-08	6.41e-05	0.423941	0.220197	-0.203744	1	TNFRSF9	TSS200	shore
cg06618666	4.41e-08	6.41e-05	0.846078	0.504973	-0.341105	11	MMP3	TSS1500	opensea
cg00812921	4.42e-08	6.41e-05	0.116884	0.360296	0.243412	19	GPR4	5'UTR	island
cg14436379	4.47e-08	6.43e-05	0.67409	0.268497	-0.405593	3	CASR	5'UTR	opensea
cg02940362	4.47e-08	6.43e-05	0.871086	0.601665	-0.269421	11	MMP26	TSS1500	opensea
cg07655636	4.48e-08	6.43e-05	0.0803322	0.436145	0.355813	19		IGR	island
cg17156011	4.51e-08	6.43e-05	0.717135	0.456579	-0.260557	1		IGR	opensea
cg00911520	4.51e-08	6.43e-05	0.75457	0.546988	-0.207582	10	DMBT1P1	Body	opensea
cg18654122	4.53e-08	6.43e-05	0.525986	0.861959	0.335973	7	AGK	Body	opensea
cg04917181	4.53e-08	6.43e-05	0.113993	0.447744	0.333751	8	TSPYL5	TSS200	island
cg20765441	4.53e-08	6.43e-05	0.779312	0.455462	-0.323851	6	SLC17A2	TSS1500	opensea
cg23217076	4.56e-08	6.43e-05	0.754899	0.481781	-0.273119	15		IGR	opensea
cg06957403	4.56e-08	6.43e-05	0.49539	0.786622	0.291232	19	HNRNPM	Body	shelf
cg15712559	4.59e-08	6.43e-05	0.171902	0.502482	0.33058	20	PHACTR3	Body	island
cg23788418	4.59e-08	6.43e-05	0.623568	0.249977	-0.373592	12		IGR	opensea
cg02603588	4.6e-08	6.43e-05	0.771238	0.489338	-0.2819	10	NRG3	Body	opensea
cg04184836	4.6e-08	6.43e-05	0.046992	0.460684	0.413692	15	CPEB1	1stExon	island
cg17255450	4.61e-08	6.43e-05	0.0742385	0.339212	0.264973	4	EVC2	5'UTR	island
cg19633231	4.63e-08	6.43e-05	0.110074	0.446995	0.33692	10	CALY	Body	island
cg03514351	4.63e-08	6.43e-05	0.173745	0.429043	0.255298	1	LEPR	5'UTR	island
cg23008136	4.64e-08	6.43e-05	0.585677	0.91527	0.329593	2		IGR	shelf
cg06601579	4.65e-08	6.43e-05	0.401738	0.816531	0.414793	7		IGR	opensea
cg02983090	4.67e-08	6.43e-05	0.471399	0.0923251	-0.379074	16	IL21R	TSS1500	opensea
cg11052578	4.67e-08	6.43e-05	0.465232	0.105034	-0.360198	21		IGR	opensea
cg09844976	4.67e-08	6.43e-05	0.470724	0.265246	-0.205477	5		IGR	opensea
cg22622807	4.67e-08	6.43e-05	0.740333	0.468893	-0.27144	7		IGR	opensea
cg02790021	4.69e-08	6.43e-05	0.093133	0.402795	0.309662	22	SEZ6L	TSS200	island
cg16552769	4.7e-08	6.43e-05	0.688716	0.472897	-0.215819	8		IGR	opensea
cg25327212	4.72e-08	6.44e-05	0.753442	0.498677	-0.254765	18	L3MBTL4	5'UTR	opensea
cg01252713	4.73e-08	6.44e-05	0.846249	0.524419	-0.321831	2		IGR	opensea
cg19740341	4.74e-08	6.44e-05	0.730207	0.443902	-0.286305	8		IGR	opensea
cg04856678	4.75e-08	6.44e-05	0.522056	0.311909	-0.210147	8		IGR	opensea
cg14024008	4.77e-08	6.47e-05	0.865286	0.626306	-0.23898	20	JPH2	3'UTR	opensea
cg25025437	4.78e-08	6.47e-05	0.0948048	0.382189	0.287384	5	SV2C	TSS1500	island
cg22425699	4.8e-08	6.47e-05	0.880933	0.652841	-0.228092	5		IGR	opensea
cg17087331	4.85e-08	6.49e-05	0.0815043	0.394598	0.313094	10	PPAPDC1A	1stExon	island
cg04470659	4.85e-08	6.49e-05	0.734805	0.423017	-0.311788	9	TRPM3	Body	opensea
cg08455089	4.86e-08	6.49e-05	0.807955	0.573165	-0.234791	6	TBC1D22B	Body	opensea
cg06655976	4.89e-08	6.51e-05	0.638331	0.334339	-0.303993	1		IGR	opensea
cg12844912	4.91e-08	6.53e-05	0.110287	0.476487	0.366201	19	ZNF471	TSS200	island
cg14418802	4.97e-08	6.57e-05	0.700321	0.242427	-0.457895	1	H6PD	5'UTR	opensea
cg24957532	4.97e-08	6.57e-05	0.674682	0.920988	0.246306	5	TNFAIP8	3'UTR	opensea
cg24465960	5e-08	6.6e-05	0.644439	0.4037	-0.240739	22	ENTHD1	Body	opensea
cg01025072	5.03e-08	6.63e-05	0.710023	0.440526	-0.269497	7		IGR	opensea
cg07745808	5.04e-08	6.63e-05	0.565415	0.821408	0.255993	12	WIF1	Body	opensea
cg16231198	5.05e-08	6.63e-05	0.810681	0.584167	-0.226514	2	IL36A	TSS1500	opensea
cg22461611	5.06e-08	6.63e-05	0.682475	0.357615	-0.32486	2	STAT4	Body	opensea
cg09237843	5.08e-08	6.65e-05	0.0995431	0.429655	0.330112	2	TMEFF2	TSS1500	island
cg13668485	5.1e-08	6.66e-05	0.746555	0.521774	-0.224781	9		IGR	opensea
cg05344430	5.11e-08	6.66e-05	0.0951823	0.3892	0.294017	13	GSX1	TSS200	island
cg22792677	5.13e-08	6.67e-05	0.872868	0.660602	-0.212265	6		IGR	opensea
cg25724283	5.15e-08	6.68e-05	0.13498	0.461803	0.326823	13	DCLK1	TSS200	island
cg01980323	5.2e-08	6.7e-05	0.583806	0.908269	0.324463	13	RFXAP	Body	opensea
cg09592324	5.21e-08	6.7e-05	0.746504	0.51574	-0.230764	16	ANKRD26P1	Body	opensea
cg05081694	5.22e-08	6.7e-05	0.543065	0.856557	0.313491	2	SCN3A	Body	opensea
cg14602438	5.23e-08	6.7e-05	0.106315	0.48535	0.379035	19		IGR	island
cg01618130	5.24e-08	6.7e-05	0.278007	0.563763	0.285756	16	HS3ST6	TSS1500	island
cg08768834	5.25e-08	6.7e-05	0.784162	0.556808	-0.227354	20		IGR	opensea
cg03499659	5.25e-08	6.7e-05	0.606629	0.385252	-0.221377	1		IGR	opensea
cg11113760	5.28e-08	6.7e-05	0.0290908	0.364171	0.33508	2	ZNF385B	TSS200	island
cg27473165	5.28e-08	6.7e-05	0.667661	0.459022	-0.20864	1	DDI2	TSS1500	shore
cg22002052	5.29e-08	6.7e-05	0.503291	0.251787	-0.251504	15		IGR	opensea
cg01512654	5.33e-08	6.72e-05	0.701025	0.405646	-0.295379	4		IGR	opensea
cg11150581	5.34e-08	6.72e-05	0.715002	0.429229	-0.285773	2		IGR	opensea
cg12656272	5.35e-08	6.72e-05	0.666552	0.325881	-0.340671	3	GPR128	TSS1500	opensea
cg01911708	5.35e-08	6.72e-05	0.0792295	0.362288	0.283058	20	NKAIN4	TSS200	island
cg12493906	5.38e-08	6.72e-05	0.878577	0.652289	-0.226289	11	MMP26	TSS200	opensea
cg02518564	5.39e-08	6.72e-05	0.688273	0.428023	-0.26025	15		IGR	opensea
cg13856127	5.46e-08	6.75e-05	0.727321	0.367776	-0.359546	9	SLC1A1	Body	opensea
cg04784316	5.46e-08	6.75e-05	0.524657	0.238657	-0.286	2	ERBB4	Body	opensea
cg09466153	5.49e-08	6.75e-05	0.549138	0.301376	-0.247762	21		IGR	opensea
cg10848692	5.5e-08	6.75e-05	0.451579	0.244145	-0.207434	14		IGR	opensea
cg18122761	5.51e-08	6.75e-05	0.742737	0.452645	-0.290092	2		IGR	shelf
cg15578037	5.52e-08	6.75e-05	0.408776	0.136686	-0.27209	17		IGR	opensea
cg12250896	5.52e-08	6.75e-05	0.150844	0.503692	0.352848	10	DPYSL4	Body	island
cg14243421	5.52e-08	6.75e-05	0.447437	0.246045	-0.201393	4	ADD1	5'UTR	opensea
cg00713897	5.54e-08	6.75e-05	0.894477	0.655157	-0.23932	9	EXD3	Body	opensea
cg12662072	5.54e-08	6.75e-05	0.0975057	0.452369	0.354864	5	FAM159B	Body	island
cg08266462	5.54e-08	6.75e-05	0.856768	0.64053	-0.216238	1		IGR	opensea
cg09610766	5.57e-08	6.75e-05	0.571213	0.915997	0.344784	3	ALCAM	Body	opensea
cg14379286	5.57e-08	6.75e-05	0.72289	0.488655	-0.234235	3	CPNE4	TSS1500	shore
cg05603546	5.57e-08	6.75e-05	0.0832025	0.292953	0.209751	5		IGR	island
cg07811054	5.59e-08	6.75e-05	0.845067	0.624765	-0.220301	15		IGR	opensea
cg10810752	5.61e-08	6.77e-05	0.103439	0.408273	0.304834	1	TAL1	Body	island
cg23000020	5.68e-08	6.8e-05	0.643296	0.37171	-0.271585	12	LOC643339	Body	opensea
cg13933835	5.69e-08	6.8e-05	0.101231	0.416738	0.315507	2	CNGA3	5'UTR	island
cg04656042	5.7e-08	6.8e-05	0.217099	0.543737	0.326638	19		IGR	island
cg17162218	5.72e-08	6.81e-05	0.716733	0.482868	-0.233865	5	AGXT2	TSS200	opensea
cg27434509	5.73e-08	6.81e-05	0.125391	0.49511	0.369719	4	EVC2	5'UTR	island
cg00626702	5.75e-08	6.83e-05	0.388997	0.706334	0.317337	4	FAM53A	Body	shore
cg03873771	5.78e-08	6.85e-05	0.786025	0.505082	-0.280943	17	SLC13A5	Body	opensea
cg04709306	5.79e-08	6.85e-05	0.420909	0.792744	0.371835	5	IQGAP2	Body	shelf
cg07078225	5.81e-08	6.85e-05	0.0718932	0.346484	0.274591	12		IGR	island
cg03241987	5.82e-08	6.85e-05	0.535711	0.192469	-0.343242	9		IGR	opensea
cg02198625	5.85e-08	6.86e-05	0.776601	0.479368	-0.297233	20	SIRPB1	5'UTR	opensea
cg07340646	5.88e-08	6.87e-05	0.565331	0.356401	-0.20893	1		IGR	shore
cg16539629	5.9e-08	6.87e-05	0.0841982	0.371368	0.28717	14	C14orf132	Body	island
cg03112087	5.91e-08	6.87e-05	0.122708	0.496382	0.373674	4	RNF150	1stExon	island
cg21683480	5.92e-08	6.87e-05	0.706626	0.374699	-0.331927	3	EPHA3	Body	opensea
cg13946520	5.93e-08	6.87e-05	0.0821633	0.387101	0.304937	2	CD8A	Body	island
cg06352088	5.93e-08	6.87e-05	0.53789	0.86899	0.3311	2	SNORD89	TSS1500	opensea
cg05162545	5.94e-08	6.87e-05	0.0684385	0.339073	0.270635	8	RGS22	TSS1500	island
cg21938261	5.99e-08	6.91e-05	0.0520071	0.257163	0.205155	5	PPP2R2B	5'UTR	island
cg12655879	6e-08	6.91e-05	0.791647	0.572497	-0.21915	9	SARDH	5'UTR	opensea
cg05803657	6.02e-08	6.92e-05	0.779382	0.54021	-0.239173	13		IGR	opensea
cg22304522	6.02e-08	6.92e-05	0.803745	0.456226	-0.347519	8	ADCY8	Body	opensea
cg23209976	6.03e-08	6.92e-05	0.483467	0.240313	-0.243154	5		IGR	opensea
cg10923428	6.06e-08	6.94e-05	0.522654	0.101126	-0.421528	2	LINC00607	Body	opensea
cg13912117	6.08e-08	6.95e-05	0.0938461	0.477095	0.383249	8		IGR	island
cg15756227	6.1e-08	6.96e-05	0.0675593	0.270095	0.202536	4		IGR	island
cg11886709	6.13e-08	6.96e-05	0.859396	0.596561	-0.262835	6		IGR	opensea
cg00270408	6.16e-08	6.97e-05	0.0593952	0.323841	0.264446	12	COL2A1	1stExon	island
cg11132469	6.2e-08	6.97e-05	0.74525	0.502418	-0.242832	8	PTP4A3	5'UTR	shelf
cg18428688	6.21e-08	6.97e-05	0.0804838	0.445419	0.364935	19	ZSCAN18	Body	island
cg07145335	6.21e-08	6.97e-05	0.415938	0.195777	-0.220161	4		IGR	opensea
cg09991519	6.21e-08	6.97e-05	0.488806	0.244088	-0.244718	8	SDC2	Body	opensea
cg14700304	6.21e-08	6.97e-05	0.0807082	0.409091	0.328383	2		IGR	island
cg11758945	6.22e-08	6.97e-05	0.0592587	0.446633	0.387374	8		IGR	island
cg27439467	6.22e-08	6.97e-05	0.236122	0.0303068	-0.205815	9	SLC25A25	Body	opensea
cg01246622	6.23e-08	6.97e-05	0.425178	0.0659241	-0.359254	10		IGR	opensea
cg24803719	6.24e-08	6.97e-05	0.282038	0.552902	0.270864	17		IGR	island
cg08458292	6.28e-08	6.97e-05	0.103009	0.362055	0.259045	1	DAB1	5'UTR	island
cg10107043	6.28e-08	6.97e-05	0.40456	0.0931379	-0.311422	15		IGR	opensea
cg01780345	6.28e-08	6.97e-05	0.636746	0.407887	-0.228859	10	CFAP58	Body	opensea
cg16898239	6.3e-08	6.97e-05	0.148589	0.440946	0.292357	17	GALR2	TSS1500	island
cg03373887	6.35e-08	6.97e-05	0.718342	0.457945	-0.260397	22	SAMM50	Body	shelf
cg19782124	6.36e-08	6.97e-05	0.783204	0.492709	-0.290495	6	MLIP	Body	opensea
cg04188430	6.38e-08	6.97e-05	0.62651	0.37258	-0.253931	20	SYNDIG1	5'UTR	opensea
cg11365548	6.38e-08	6.97e-05	0.755625	0.497728	-0.257897	13		IGR	opensea
cg00941666	6.38e-08	6.97e-05	0.718831	0.49762	-0.22121	2		IGR	opensea
cg27120319	6.41e-08	6.97e-05	0.796959	0.540134	-0.256825	6	PDE10A	Body	opensea
cg25051341	6.41e-08	6.97e-05	0.122776	0.536526	0.41375	6	PRDM13	Body	island
cg01632077	6.42e-08	6.97e-05	0.85558	0.544869	-0.31071	9	LINGO2	5'UTR	opensea
cg07686439	6.43e-08	6.97e-05	0.69972	0.448764	-0.250956	9		IGR	opensea
cg03444505	6.44e-08	6.97e-05	0.82885	0.55778	-0.27107	2		IGR	opensea
cg03134675	6.44e-08	6.97e-05	0.766406	0.552171	-0.214236	20	SYNDIG1	Body	opensea
cg06362313	6.46e-08	6.97e-05	0.472062	0.21423	-0.257831	12	GAPDH	Body	shore
cg09051542	6.47e-08	6.98e-05	0.779444	0.535142	-0.244302	8		IGR	opensea
cg17629362	6.5e-08	6.99e-05	0.668026	0.454125	-0.213901	10	CFAP58	Body	opensea
cg25888386	6.52e-08	7e-05	0.619588	0.130894	-0.488693	10		IGR	opensea
cg11354393	6.54e-08	7e-05	0.757092	0.47273	-0.284362	1		IGR	opensea
cg08769966	6.55e-08	7e-05	0.0704937	0.418836	0.348342	15	ST8SIA2	Body	island
cg23110422	6.57e-08	7e-05	0.77713	0.433282	-0.343848	21	ETS2	Body	shelf
cg06032302	6.59e-08	7.01e-05	0.422754	0.188404	-0.23435	5	C5orf56	Body	opensea
cg14743346	6.6e-08	7.01e-05	0.573617	0.31278	-0.260837	8	DERL1	Body	shelf
cg23987322	6.62e-08	7.01e-05	0.204553	0.409741	0.205189	5	BHMT	TSS200	opensea
cg22882665	6.65e-08	7.02e-05	0.0860647	0.451452	0.365388	2		IGR	island
cg10825068	6.66e-08	7.02e-05	0.632012	0.424001	-0.208011	14		IGR	opensea
cg17372101	6.68e-08	7.02e-05	0.637039	0.399323	-0.237716	7	CNTNAP2	Body	opensea
cg24028809	6.68e-08	7.02e-05	0.617663	0.331968	-0.285695	6	RGS17	5'UTR	opensea
cg10818988	6.7e-08	7.02e-05	0.841569	0.590123	-0.251446	13	WASF3	5'UTR	opensea
cg11498967	6.71e-08	7.02e-05	0.586041	0.352036	-0.234005	1	LOC101927604	Body	opensea
cg14435587	6.74e-08	7.02e-05	0.840713	0.602073	-0.23864	2	PLEKHM3	Body	opensea
cg08749386	6.75e-08	7.02e-05	0.799405	0.541733	-0.257672	5		IGR	opensea
cg08349141	6.76e-08	7.02e-05	0.650147	0.378335	-0.271811	10		IGR	opensea
cg16376807	6.76e-08	7.02e-05	0.0432099	0.325597	0.282387	11	LAYN	5'UTR	island
cg00099976	6.77e-08	7.02e-05	0.185786	0.395531	0.209745	13	SHISA2	TSS200	island
cg03656783	6.77e-08	7.02e-05	0.607169	0.314923	-0.292246	12		IGR	opensea
cg12502447	6.78e-08	7.02e-05	0.864148	0.652179	-0.211969	13		IGR	opensea
cg22403344	6.78e-08	7.02e-05	0.0581895	0.448161	0.389971	2	MAL	5'UTR	island
cg16727201	6.79e-08	7.02e-05	0.125114	0.504601	0.379487	18	CIDEA	Body	island
cg16793553	6.81e-08	7.02e-05	0.875073	0.577768	-0.297305	5	ADCY2	Body	shore
cg12602532	6.81e-08	7.02e-05	0.661127	0.38947	-0.271656	18	DLGAP1	5'UTR	opensea
cg16337278	6.81e-08	7.02e-05	0.79551	0.57951	-0.216	3		IGR	opensea
cg04722637	6.82e-08	7.02e-05	0.534364	0.905539	0.371175	21	SMIM11	Body	opensea
cg11800608	6.82e-08	7.02e-05	0.640744	0.41042	-0.230324	20	C20orf85	TSS1500	shore
cg17861295	6.86e-08	7.04e-05	0.0477243	0.376296	0.328572	5	ZNF879	TSS200	island
cg22827210	6.95e-08	7.06e-05	0.530547	0.167537	-0.36301	12	CHST11	Body	opensea
cg22953519	6.95e-08	7.06e-05	0.86957	0.608696	-0.260874	11	RAB30	5'UTR	opensea
cg07824824	6.96e-08	7.06e-05	0.266184	0.550329	0.284145	18	CIDEA	Body	island
cg12879183	6.96e-08	7.06e-05	0.773539	0.448004	-0.325535	7		IGR	opensea
cg13138040	7e-08	7.06e-05	0.474806	0.200983	-0.273823	11		IGR	opensea
cg05392803	7.02e-08	7.06e-05	0.865571	0.631633	-0.233938	17		IGR	opensea
cg01592063	7.03e-08	7.06e-05	0.508646	0.275689	-0.232957	2		IGR	opensea
cg04614523	7.05e-08	7.06e-05	0.823234	0.569421	-0.253813	7	LOC349160	Body	opensea
cg07835424	7.05e-08	7.06e-05	0.147492	0.488179	0.340687	2		IGR	island
cg05537630	7.05e-08	7.06e-05	0.674182	0.385355	-0.288827	3	SOX2-OT	Body	opensea
cg19145082	7.07e-08	7.06e-05	0.635238	0.371928	-0.263311	3		IGR	opensea
cg24800426	7.08e-08	7.06e-05	0.037547	0.299571	0.262025	11	ARHGAP20	TSS200	island
cg20161218	7.09e-08	7.06e-05	0.798526	0.474134	-0.324392	17	ITGAE	Body	shelf
cg04882213	7.11e-08	7.06e-05	0.673227	0.419553	-0.253673	8		IGR	opensea
cg11907246	7.12e-08	7.06e-05	0.669644	0.429046	-0.240598	10		IGR	shore
cg11707931	7.16e-08	7.06e-05	0.53383	0.89662	0.36279	5	ELL2	Body	opensea
cg22261207	7.17e-08	7.06e-05	0.782493	0.539882	-0.24261	4	RNF150	Body	shelf
cg09652509	7.19e-08	7.06e-05	0.419762	0.0889576	-0.330804	3		IGR	opensea
cg25205321	7.2e-08	7.06e-05	0.50249	0.294358	-0.208133	13	COL4A2	Body	opensea
cg00976453	7.21e-08	7.06e-05	0.0802962	0.332552	0.252256	20	KCNB1	TSS1500	island
cg06993703	7.22e-08	7.06e-05	0.0788731	0.409692	0.330819	6	STL	TSS200	island
cg06998183	7.22e-08	7.06e-05	0.903306	0.626075	-0.277232	10		IGR	opensea
cg05109049	7.22e-08	7.06e-05	0.674709	0.168998	-0.505712	17	NF1	Body	opensea
cg03323030	7.24e-08	7.06e-05	0.484139	0.209635	-0.274505	19		IGR	opensea
cg00802728	7.25e-08	7.06e-05	0.125609	0.460841	0.335232	12	LHX5	Body	island
cg27143664	7.27e-08	7.06e-05	0.893393	0.616927	-0.276466	14	C14orf38	Body	opensea
cg06084526	7.28e-08	7.06e-05	0.600423	0.328811	-0.271612	2	LOC101927043	Body	opensea
cg16701059	7.28e-08	7.06e-05	0.19038	0.465035	0.274654	15	LRRK1	Body	island
cg04684516	7.29e-08	7.06e-05	0.0603437	0.286589	0.226245	5	SNCAIP	1stExon	island
cg14289985	7.32e-08	7.06e-05	0.111855	0.367798	0.255944	19	ZNF471	TSS1500	island
cg06800652	7.35e-08	7.06e-05	0.483306	0.187228	-0.296078	10		IGR	opensea
cg03449150	7.36e-08	7.06e-05	0.630218	0.408625	-0.221592	1	SPRR2F	5'UTR	opensea
cg25236971	7.36e-08	7.06e-05	0.0915098	0.380237	0.288727	4	FAM184B	5'UTR	island
cg13991374	7.37e-08	7.06e-05	0.824058	0.571632	-0.252426	16	ABCC12	Body	opensea
cg14174221	7.37e-08	7.06e-05	0.578855	0.266722	-0.312133	21	UBASH3A	Body	opensea
cg15207742	7.38e-08	7.06e-05	0.100374	0.416761	0.316386	20	RIMS4	Body	island
cg14544666	7.39e-08	7.06e-05	0.181316	0.453477	0.272161	5	RASGEF1C	5'UTR	island
cg05796277	7.43e-08	7.08e-05	0.0634807	0.328927	0.265446	5	SNCAIP	1stExon	island
cg00632019	7.44e-08	7.08e-05	0.491222	0.885269	0.394047	16	JMJD5	Body	shore
cg07157830	7.44e-08	7.08e-05	0.140216	0.471996	0.33178	1	NID1	TSS1500	island
cg14484690	7.46e-08	7.08e-05	0.53921	0.244675	-0.294535	6	LINC00271	Body	opensea
cg10962713	7.46e-08	7.08e-05	0.5945	0.378742	-0.215759	16	PDILT	Body	opensea
cg21184074	7.52e-08	7.12e-05	0.691204	0.471913	-0.219291	15	LOC101929439	TSS200	opensea
cg08039802	7.52e-08	7.12e-05	0.674048	0.414906	-0.259142	2	ZNF804A	Body	opensea
cg03147310	7.54e-08	7.13e-05	0.719717	0.498051	-0.221666	4		IGR	opensea
cg27052152	7.62e-08	7.14e-05	0.748853	0.508976	-0.239876	12	LACRT	Body	opensea
cg03622700	7.62e-08	7.14e-05	0.731847	0.432757	-0.29909	4	TBC1D14	5'UTR	opensea
cg12072964	7.65e-08	7.15e-05	0.16989	0.513183	0.343293	18	LAMA1	Body	island
cg25943503	7.67e-08	7.15e-05	0.122406	0.42532	0.302914	13	DCLK1	TSS200	island
cg18766861	7.67e-08	7.15e-05	0.692404	0.292145	-0.400259	2	PLCL1	Body	opensea
cg22320696	7.67e-08	7.15e-05	0.563253	0.315605	-0.247648	18	ZNF521	Body	opensea
cg08692006	7.74e-08	7.17e-05	0.398645	0.167781	-0.230863	19	TNFAIP8L1	TSS200	shore
cg00768509	7.77e-08	7.17e-05	0.847684	0.644611	-0.203073	13		IGR	opensea
cg19664938	7.78e-08	7.17e-05	0.838492	0.565095	-0.273397	5	UBE2QL1	3'UTR	opensea
cg03459668	7.81e-08	7.19e-05	0.776678	0.56511	-0.211567	16	RAB11FIP3	Body	opensea
cg14494468	7.85e-08	7.21e-05	0.12699	0.438579	0.311589	14	NKX2-1	Body	island
cg13567542	7.85e-08	7.21e-05	0.106593	0.426602	0.320009	6	TRIM15	Body	island
cg01864498	7.93e-08	7.25e-05	0.0912069	0.329574	0.238367	10	PLAC9	5'UTR	island
cg24200635	7.94e-08	7.25e-05	0.824444	0.538114	-0.28633	17		IGR	opensea
cg24210987	7.95e-08	7.25e-05	0.634772	0.392833	-0.24194	18		IGR	opensea
cg06143806	7.96e-08	7.25e-05	0.689736	0.372345	-0.317391	11		IGR	opensea
cg04494508	7.96e-08	7.25e-05	0.661122	0.348532	-0.31259	8		IGR	opensea
cg07641160	7.98e-08	7.26e-05	0.0909806	0.439796	0.348816	6	FAM162B	1stExon	island
cg27501878	8.01e-08	7.26e-05	0.0814946	0.449971	0.368477	20	BHLHE23	TSS1500	island
cg21578219	8.01e-08	7.26e-05	0.0977958	0.446392	0.348596	1	IGSF21	5'UTR	island
cg08479533	8.02e-08	7.26e-05	0.774557	0.499184	-0.275373	7	CDK14	Body	opensea
cg07974218	8.05e-08	7.28e-05	0.800598	0.571571	-0.229027	4	CCSER1	Body	opensea
cg16918905	8.06e-08	7.28e-05	0.0740102	0.30083	0.22682	2		IGR	island
cg16759787	8.08e-08	7.29e-05	0.689255	0.450937	-0.238318	14		IGR	opensea
cg04824255	8.09e-08	7.29e-05	0.730535	0.465993	-0.264542	2	ALK	Body	opensea
cg03002349	8.12e-08	7.31e-05	0.602994	0.330728	-0.272266	2		IGR	opensea
cg06007201	8.15e-08	7.31e-05	0.508869	0.221164	-0.287704	16	FAM38A	Body	island
cg03653912	8.17e-08	7.31e-05	0.761054	0.502294	-0.25876	13	ERICH6B	Body	opensea
cg14411504	8.17e-08	7.31e-05	0.62521	0.277869	-0.347341	5		IGR	opensea
cg22757824	8.17e-08	7.31e-05	0.154434	0.490021	0.335587	13	COL4A1	TSS1500	island
cg20599022	8.19e-08	7.31e-05	0.0737472	0.438263	0.364516	4	RNF150	1stExon	island
cg12655542	8.2e-08	7.31e-05	0.584919	0.32081	-0.264109	2		IGR	opensea
cg20834081	8.22e-08	7.32e-05	0.68585	0.466032	-0.219818	13	GPC6-AS1	Body	opensea
cg19044550	8.24e-08	7.32e-05	0.708046	0.496323	-0.211723	11		IGR	shore
cg10671233	8.28e-08	7.32e-05	0.813489	0.544297	-0.269192	7		IGR	opensea
cg17318297	8.28e-08	7.32e-05	0.0490088	0.257474	0.208465	5	RGS7BP	TSS200	island
cg24007376	8.29e-08	7.32e-05	0.666125	0.903242	0.237117	13		IGR	opensea
cg08021954	8.29e-08	7.32e-05	0.678544	0.393646	-0.284898	5		IGR	opensea
cg05627639	8.33e-08	7.32e-05	0.251651	0.641413	0.389762	19	CHST8	5'UTR	island
cg14394123	8.34e-08	7.32e-05	0.755001	0.478374	-0.276627	15		IGR	opensea
cg22348975	8.34e-08	7.32e-05	0.661332	0.442394	-0.218938	4		IGR	opensea
cg11225642	8.36e-08	7.32e-05	0.767376	0.44576	-0.321616	1		IGR	opensea
cg00602070	8.36e-08	7.32e-05	0.651358	0.418616	-0.232742	5		IGR	opensea
cg09393404	8.38e-08	7.32e-05	0.630242	0.403295	-0.226947	9	LOC100499484-C9ORF174	Body	opensea
cg10139326	8.4e-08	7.32e-05	0.648542	0.342458	-0.306084	6		IGR	shelf
cg01920085	8.41e-08	7.32e-05	0.540317	0.282005	-0.258312	20	LOC101929371	TSS1500	opensea
cg07591518	8.41e-08	7.32e-05	0.708604	0.437649	-0.270955	18		IGR	opensea
cg20093099	8.46e-08	7.32e-05	0.0710082	0.450927	0.379919	6	EYA4	TSS200	island
cg00749290	8.47e-08	7.32e-05	0.551434	0.816126	0.264692	6	ZDHHC14	Body	opensea
cg07369620	8.47e-08	7.32e-05	0.735392	0.340225	-0.395167	1	GCLM	Body	opensea
cg03580198	8.47e-08	7.32e-05	0.699399	0.377579	-0.32182	6		IGR	opensea
cg01435315	8.48e-08	7.32e-05	0.683755	0.479694	-0.204061	10		IGR	opensea
cg17295556	8.48e-08	7.32e-05	0.789314	0.521435	-0.267878	17		IGR	opensea
cg11433323	8.5e-08	7.32e-05	0.835451	0.623396	-0.212054	20		IGR	opensea
cg17001408	8.5e-08	7.32e-05	0.705311	0.426097	-0.279214	1	RGS7	Body	opensea
cg18356847	8.52e-08	7.32e-05	0.788598	0.528136	-0.260462	6		IGR	shelf
cg04458776	8.55e-08	7.34e-05	0.761776	0.460516	-0.301259	11	SLC22A6	TSS1500	opensea
cg11701148	8.57e-08	7.35e-05	0.494705	0.173414	-0.321292	8	MYOM2	TSS200	opensea
cg08358793	8.58e-08	7.35e-05	0.893674	0.66497	-0.228704	8		IGR	opensea
cg08064076	8.61e-08	7.35e-05	0.733468	0.499024	-0.234443	17		IGR	opensea
cg04597308	8.62e-08	7.35e-05	0.82262	0.525323	-0.297297	16	RBFOX1	Body	opensea
cg02228111	8.63e-08	7.35e-05	0.152512	0.519907	0.367395	12	GALNT9	1stExon	island
cg14075848	8.67e-08	7.38e-05	0.875119	0.666886	-0.208233	13		IGR	opensea
cg06271797	8.68e-08	7.38e-05	0.833959	0.558047	-0.275913	1	TTLL7	Body	opensea
cg25635522	8.71e-08	7.39e-05	0.846074	0.543324	-0.30275	2		IGR	opensea
cg02839960	8.73e-08	7.39e-05	0.508897	0.243126	-0.265771	7	SDK1	Body	opensea
cg00926400	8.74e-08	7.39e-05	0.10219	0.388632	0.286443	2	BOLL	TSS1500	island
cg26317834	8.75e-08	7.39e-05	0.709774	0.488589	-0.221185	17	SMTNL2	TSS1500	shore
cg01163842	8.75e-08	7.39e-05	0.065089	0.275715	0.210626	14	GSC	Body	island
cg01670677	8.78e-08	7.39e-05	0.0791824	0.416271	0.337089	11	PHOX2A	TSS200	island
cg07346171	8.79e-08	7.39e-05	0.617445	0.896799	0.279354	1	EPB41	5'UTR	opensea
cg02064267	8.8e-08	7.39e-05	0.441486	0.192134	-0.249352	10		IGR	opensea
cg01597480	8.81e-08	7.39e-05	0.509075	0.285936	-0.223139	7	C7orf58	5'UTR	opensea
cg07250263	8.82e-08	7.39e-05	0.573621	0.888263	0.314642	5	SLC22A5	Body	opensea
cg15041339	8.82e-08	7.39e-05	0.524109	0.166303	-0.357806	1		IGR	opensea
cg25813290	8.85e-08	7.4e-05	0.563062	0.283851	-0.279211	7		IGR	opensea
cg20246567	8.86e-08	7.4e-05	0.847721	0.553692	-0.294029	2	ACOXL	TSS1500	shore
cg21324642	8.87e-08	7.4e-05	0.603065	0.336333	-0.266732	18		IGR	opensea
cg18692507	8.89e-08	7.42e-05	0.827412	0.537226	-0.290186	13		IGR	shelf
cg26809635	8.92e-08	7.42e-05	0.141691	0.516438	0.374747	12		IGR	island
cg22185353	8.93e-08	7.42e-05	0.510632	0.869995	0.359363	6	STX7	Body	opensea
cg09572352	8.97e-08	7.45e-05	0.701512	0.919254	0.217743	15	SLC27A2	Body	opensea
cg04791732	9.02e-08	7.48e-05	0.397635	0.178874	-0.21876	9	TTC39B	TSS1500	shore
cg03498995	9.08e-08	7.49e-05	0.62419	0.356302	-0.267889	20	HCK	5'UTR	opensea
cg10018167	9.08e-08	7.49e-05	0.24735	0.487589	0.240239	14	SYNE2	Body	opensea
cg03618705	9.1e-08	7.49e-05	0.724963	0.51789	-0.207073	5	ADAMTS16	Body	opensea
cg06387459	9.14e-08	7.49e-05	0.08391	0.316716	0.232806	3		IGR	island
cg08278249	9.17e-08	7.49e-05	0.622264	0.884759	0.262495	16	ZNRF1	Body	opensea
cg06319946	9.18e-08	7.49e-05	0.480831	0.840205	0.359374	2		IGR	opensea
cg08366446	9.18e-08	7.49e-05	0.0561819	0.364973	0.308792	1	OPRD1	1stExon	island
cg04654829	9.22e-08	7.5e-05	0.699846	0.479845	-0.22	10	LINC01167	TSS1500	shore
cg19526751	9.27e-08	7.53e-05	0.849104	0.584894	-0.26421	20	LINC00656	Body	opensea
cg17215475	9.28e-08	7.53e-05	0.66576	0.461629	-0.204131	16		IGR	opensea
cg06230615	9.29e-08	7.53e-05	0.773383	0.493352	-0.280031	8	CSMD3	Body	opensea
cg07023442	9.35e-08	7.55e-05	0.787379	0.498495	-0.288884	18	MYO5B	Body	opensea
cg01277542	9.37e-08	7.56e-05	0.105373	0.407155	0.301782	16	SLC6A2	TSS1500	island
cg14085389	9.4e-08	7.56e-05	0.463956	0.185658	-0.278298	10	C10orf105	5'UTR	opensea
cg14145477	9.42e-08	7.57e-05	0.0574156	0.288627	0.231211	13	KL	TSS200	island
cg00389267	9.46e-08	7.57e-05	0.59057	0.922239	0.331669	11	CKAP5	5'UTR	opensea
cg06357925	9.48e-08	7.57e-05	0.0637854	0.294734	0.230949	12	PTPRO	TSS200	island
cg03315869	9.49e-08	7.57e-05	0.0792731	0.439601	0.360328	11	GLB1L3	Body	island
cg14594834	9.49e-08	7.57e-05	0.75442	0.476577	-0.277844	9	COL15A1	Body	opensea
cg23967357	9.52e-08	7.57e-05	0.852949	0.452909	-0.40004	5	LOC102467213	Body	opensea
cg01706844	9.54e-08	7.57e-05	0.521916	0.287968	-0.233948	8	NKAIN3	Body	opensea
cg13948857	9.54e-08	7.57e-05	0.672933	0.440422	-0.232511	5	C5orf56	Body	opensea
cg04486536	9.54e-08	7.57e-05	0.592745	0.365803	-0.226941	5		IGR	opensea
cg02538557	9.56e-08	7.57e-05	0.434243	0.141262	-0.292981	20		IGR	opensea
cg26352846	9.57e-08	7.57e-05	0.758993	0.529747	-0.229246	4		IGR	opensea
cg06697795	9.6e-08	7.58e-05	0.782567	0.566707	-0.215861	3	SPSB4	Body	opensea
cg07204280	9.62e-08	7.58e-05	0.140816	0.540772	0.399956	18	CIDEA	Body	island
cg12458143	9.63e-08	7.58e-05	0.797881	0.540568	-0.257313	14	SLC35F4	Body	opensea
cg26718433	9.71e-08	7.61e-05	0.138389	0.401232	0.262843	10	CXCL12	TSS200	island
cg07381283	9.74e-08	7.61e-05	0.624191	0.42402	-0.200171	1		IGR	shelf
cg19343611	9.76e-08	7.61e-05	0.200825	0.505994	0.305169	22		IGR	island
cg15487867	9.77e-08	7.61e-05	0.0817067	0.47759	0.395883	1	C1orf70	TSS200	shore
cg24585171	9.78e-08	7.61e-05	0.0805419	0.450659	0.370117	4	BEND4	5'UTR	island
cg04608146	9.81e-08	7.61e-05	0.0712771	0.386362	0.315085	22	SCARF2	TSS200	island
cg23381998	9.83e-08	7.61e-05	0.771345	0.459692	-0.311654	1		IGR	opensea
cg25744393	9.86e-08	7.61e-05	0.687404	0.335651	-0.351753	9	DFNB31	5'UTR	opensea
cg25893004	9.87e-08	7.61e-05	0.06754	0.309192	0.241652	18		IGR	island
cg08867825	9.89e-08	7.61e-05	0.22415	0.515588	0.291438	1	OLFM3	Body	opensea
cg20238855	9.89e-08	7.61e-05	0.612033	0.242786	-0.369247	13		IGR	opensea
cg25902697	9.89e-08	7.61e-05	0.549234	0.0707846	-0.47845	1		IGR	opensea
cg13731811	9.9e-08	7.61e-05	0.581658	0.364692	-0.216966	1	TRIM63	TSS1500	opensea
cg15511369	9.9e-08	7.61e-05	0.794986	0.584777	-0.210209	11	ZNF214	5'UTR	opensea
cg12201167	9.91e-08	7.61e-05	0.723114	0.465243	-0.257871	12		IGR	opensea
cg03613561	9.91e-08	7.61e-05	0.561378	0.839511	0.278133	12	SSH1	Body	opensea
cg22843538	9.92e-08	7.61e-05	0.739041	0.537596	-0.201445	17	USP43	Body	opensea
cg05225461	9.94e-08	7.61e-05	0.726402	0.401716	-0.324686	5	C5orf30	5'UTR	shore
cg02641288	9.94e-08	7.61e-05	0.115983	0.478121	0.362138	5	IRX4	TSS200	island
cg02165680	9.96e-08	7.61e-05	0.803046	0.555173	-0.247873	18		IGR	opensea
cg08111446	9.97e-08	7.61e-05	0.123846	0.478623	0.354777	20	NKAIN4	TSS200	island
cg27204991	1e-07	7.62e-05	0.738533	0.482776	-0.255756	22		IGR	opensea
cg25975712	1e-07	7.62e-05	0.0645322	0.366014	0.301482	22	FAM19A5	Body	island
cg11473240	1e-07	7.62e-05	0.764	0.538352	-0.225649	17	KRT31	TSS200	opensea
cg05554415	1.01e-07	7.64e-05	0.770301	0.555358	-0.214943	17	SLC13A5	Body	opensea
cg25290445	1.01e-07	7.64e-05	0.146315	0.528382	0.382066	1	LEPR	TSS200	island
cg14925240	1.01e-07	7.64e-05	0.762003	0.522014	-0.239989	11	ARHGEF17	Body	opensea
cg12609247	1.01e-07	7.66e-05	0.891405	0.591572	-0.299834	7		IGR	opensea
cg04898310	1.02e-07	7.66e-05	0.721312	0.509312	-0.212	6		IGR	opensea
cg03703637	1.02e-07	7.66e-05	0.0725361	0.475326	0.40279	5	ADAMTS2	Body	island
cg08827454	1.02e-07	7.66e-05	0.712746	0.476356	-0.23639	6		IGR	shore
cg00674365	1.02e-07	7.66e-05	0.201548	0.625176	0.423629	19	ZNF471	TSS200	island
cg06148314	1.02e-07	7.66e-05	0.643045	0.858967	0.215922	5	SLC12A2	Body	opensea
cg15393937	1.02e-07	7.66e-05	0.199907	0.49789	0.297983	11	INS-IGF2	Body	island
cg12406559	1.03e-07	7.66e-05	0.323024	0.110209	-0.212815	18	ZNF532	1stExon	shore
cg17343922	1.03e-07	7.66e-05	0.60729	0.371665	-0.235625	7		IGR	opensea
cg02215357	1.03e-07	7.66e-05	0.433489	0.153237	-0.280252	13	HNRNPA1L2	TSS1500	shore
cg17866257	1.03e-07	7.67e-05	0.869804	0.651969	-0.217835	1	MORN1	Body	shelf
cg27486637	1.03e-07	7.67e-05	0.0439617	0.4483	0.404338	4	WDR17	1stExon	island
cg14502484	1.03e-07	7.67e-05	0.160841	0.537693	0.376852	5	SLC6A3	TSS1500	island
cg09908805	1.03e-07	7.67e-05	0.713192	0.479233	-0.23396	10	LINC01435	Body	opensea
cg00356183	1.04e-07	7.68e-05	0.0433579	0.291529	0.248171	7	PRKAR1B	5'UTR	island
cg02592239	1.04e-07	7.68e-05	0.88382	0.672913	-0.210907	20	CST9L	TSS1500	opensea
cg26436962	1.05e-07	7.68e-05	0.141597	0.462598	0.321001	1	LMX1A	TSS1500	island
cg13387131	1.05e-07	7.68e-05	0.771038	0.51127	-0.259768	13	SPG20	5'UTR	shelf
cg14975410	1.05e-07	7.68e-05	0.718429	0.516645	-0.201784	3		IGR	shore
cg08125181	1.05e-07	7.68e-05	0.765515	0.511852	-0.253664	4	LIMCH1	TSS1500	shore
cg14380230	1.05e-07	7.68e-05	0.44949	0.709003	0.259513	1	PRDM16	Body	shelf
cg00997976	1.05e-07	7.68e-05	0.057031	0.391521	0.33449	3	FSTL1	5'UTR	island
cg06560754	1.05e-07	7.68e-05	0.0471515	0.311065	0.263913	8		IGR	island
cg04407470	1.06e-07	7.68e-05	0.029975	0.247366	0.217391	6	NR2E1	Body	island
cg00933411	1.06e-07	7.68e-05	0.647874	0.399183	-0.248691	8	DLC1	TSS1500	opensea
cg16577789	1.06e-07	7.68e-05	0.679539	0.417592	-0.261947	14	PRIMA1	3'UTR	opensea
cg19061068	1.06e-07	7.68e-05	0.792662	0.542535	-0.250127	12		IGR	opensea
cg14506152	1.06e-07	7.68e-05	0.718007	0.495044	-0.222963	7	PRKAR2B	Body	opensea
cg17095352	1.06e-07	7.68e-05	0.618981	0.8955	0.276519	16		IGR	opensea
cg00731352	1.07e-07	7.68e-05	0.786413	0.479337	-0.307076	8		IGR	opensea
cg03638172	1.07e-07	7.68e-05	0.154561	0.467936	0.313375	7	RADIL	5'UTR	island
cg06508320	1.07e-07	7.68e-05	0.0895929	0.303886	0.214293	3	PEX5L	Body	opensea
cg23118086	1.07e-07	7.68e-05	0.167537	0.387763	0.220226	15	RASL12	Body	island
cg26305896	1.07e-07	7.68e-05	0.138436	0.383788	0.245352	16	DNASE1L2	Body	island
cg23054695	1.07e-07	7.68e-05	0.576656	0.842287	0.265631	12	SLC41A2	TSS1500	opensea
cg17496659	1.07e-07	7.68e-05	0.141603	0.468645	0.327042	1	TP73	TSS1500	island
cg24534095	1.07e-07	7.68e-05	0.6453	0.362561	-0.282739	17	TBC1D16	Body	shore
cg20117214	1.07e-07	7.68e-05	0.797713	0.582766	-0.214947	3	SOX2-OT	Body	opensea
cg13894462	1.08e-07	7.68e-05	0.701602	0.477503	-0.224099	6		IGR	opensea
cg17891423	1.08e-07	7.68e-05	0.665997	0.447336	-0.218661	2	INPP4A	Body	opensea
cg27558396	1.08e-07	7.69e-05	0.0461501	0.276377	0.230227	19	ZNF880	Body	island
cg08771569	1.08e-07	7.7e-05	0.635297	0.319855	-0.315441	2		IGR	opensea
cg16062053	1.08e-07	7.7e-05	0.887694	0.657727	-0.229967	3	MIR551B	TSS1500	opensea
cg22499994	1.09e-07	7.71e-05	0.550065	0.112287	-0.437778	10	CUBN	Body	opensea
cg17043019	1.09e-07	7.71e-05	0.767117	0.490489	-0.276628	2	MBOAT2	Body	opensea
cg10529387	1.09e-07	7.74e-05	0.0903996	0.342125	0.251726	3	BOC	TSS200	island
cg00091302	1.09e-07	7.74e-05	0.795238	0.574623	-0.220616	1		IGR	opensea
cg01080974	1.09e-07	7.74e-05	0.730687	0.500949	-0.229737	1		IGR	opensea
cg21846965	1.1e-07	7.77e-05	0.427663	0.685888	0.258225	16	USP31	Body	opensea
cg00780520	1.1e-07	7.77e-05	0.844777	0.511615	-0.333162	8	PVT1	Body	shore
cg04222073	1.1e-07	7.77e-05	0.634913	0.932009	0.297096	9	UBE2R2	Body	opensea
cg03286870	1.11e-07	7.77e-05	0.600912	0.319854	-0.281058	1	LINC01358	Body	opensea
cg08282819	1.11e-07	7.77e-05	0.513817	0.131654	-0.382162	16	IL21R	TSS1500	opensea
cg02260461	1.11e-07	7.77e-05	0.697127	0.407805	-0.289322	1	USH2A	Body	opensea
cg19206987	1.11e-07	7.77e-05	0.790918	0.554333	-0.236584	20		IGR	opensea
cg03088794	1.11e-07	7.79e-05	0.823694	0.565686	-0.258009	1		IGR	opensea
cg14091978	1.12e-07	7.79e-05	0.665805	0.443444	-0.22236	1	C1orf94	Body	opensea
cg25118265	1.12e-07	7.79e-05	0.478625	0.777182	0.298557	19	SULT2B1	Body	opensea
cg20956314	1.12e-07	7.81e-05	0.605192	0.910859	0.305667	3	XYLB	TSS1500	shore
cg03699074	1.13e-07	7.84e-05	0.607358	0.269581	-0.337777	16	FAM38A	Body	shore
cg19540377	1.13e-07	7.85e-05	0.816283	0.598099	-0.218185	18	SERPINB13	Body	opensea
cg26423951	1.13e-07	7.85e-05	0.778923	0.49968	-0.279244	18	CLUL1	Body	opensea
cg11727603	1.13e-07	7.85e-05	0.910979	0.684288	-0.226691	15		IGR	opensea
cg26111107	1.14e-07	7.86e-05	0.5684	0.848103	0.279703	17	MIR454	TSS200	opensea
cg08142304	1.14e-07	7.86e-05	0.88403	0.661182	-0.222848	13		IGR	opensea
cg22062984	1.14e-07	7.86e-05	0.154166	0.383813	0.229647	21	KCNJ6	1stExon	island
cg05352161	1.14e-07	7.86e-05	0.0982596	0.332821	0.234562	1	NEGR1	1stExon	shore
cg04680826	1.15e-07	7.86e-05	0.591752	0.87931	0.287559	4	GAB1	Body	opensea
cg13684013	1.15e-07	7.86e-05	0.613092	0.263899	-0.349193	3		IGR	opensea
cg26043460	1.15e-07	7.86e-05	0.839857	0.5524	-0.287457	17	KRT38	3'UTR	opensea
cg25130349	1.15e-07	7.86e-05	0.753014	0.537821	-0.215193	17	MXRA7	Body	opensea
cg26730763	1.15e-07	7.86e-05	0.430361	0.215693	-0.214669	16	XPO6	Body	opensea
cg11675098	1.15e-07	7.86e-05	0.738776	0.446184	-0.292592	1		IGR	opensea
cg03005890	1.15e-07	7.86e-05	0.758141	0.496131	-0.26201	21	CLDN14	5'UTR	opensea
cg01338307	1.15e-07	7.86e-05	0.471708	0.152149	-0.319558	1		IGR	opensea
cg16847969	1.16e-07	7.86e-05	0.420214	0.124754	-0.29546	2	DOCK10	Body	opensea
cg14373923	1.16e-07	7.86e-05	0.0728697	0.339367	0.266497	20	BHLHE23	TSS200	island
cg26079428	1.16e-07	7.86e-05	0.842421	0.592389	-0.250032	11		IGR	opensea
cg16400999	1.16e-07	7.89e-05	0.0708882	0.420783	0.349895	2	ZNF385B	TSS200	island
cg21513553	1.16e-07	7.89e-05	0.1072	0.495709	0.388509	21	COL6A2	5'UTR	island
cg10981909	1.16e-07	7.89e-05	0.122893	0.500527	0.377634	5	FAM159B	5'UTR	island
cg20372004	1.17e-07	7.9e-05	0.0574982	0.309861	0.252363	12	TSPAN11	TSS200	island
cg06049381	1.17e-07	7.9e-05	0.362532	0.144324	-0.218208	17		IGR	opensea
cg17436727	1.17e-07	7.9e-05	0.682449	0.912235	0.229786	12	TAOK3	5'UTR	opensea
cg22904096	1.17e-07	7.91e-05	0.592938	0.319275	-0.273663	2	MYL1	TSS1500	opensea
cg00066511	1.18e-07	7.95e-05	0.732326	0.470971	-0.261354	17	SLC4A1	TSS1500	opensea
cg27115179	1.18e-07	7.95e-05	0.717415	0.484652	-0.232763	9		IGR	opensea
cg22689909	1.18e-07	7.95e-05	0.554322	0.177855	-0.376467	5	GLRX	TSS1500	opensea
cg23229395	1.18e-07	7.95e-05	0.0446108	0.401042	0.356431	19	ZSCAN18	Body	island
cg17881548	1.19e-07	7.96e-05	0.816896	0.505251	-0.311645	13		IGR	opensea
cg00933405	1.19e-07	7.98e-05	0.603374	0.347712	-0.255662	4	LDB2	Body	opensea
cg03653573	1.19e-07	7.98e-05	0.51094	0.200743	-0.310197	5	C5orf56	Body	opensea
cg25409939	1.19e-07	7.98e-05	0.769056	0.525201	-0.243855	10	FGFR2	Body	opensea
cg20457195	1.2e-07	8.01e-05	0.765061	0.465815	-0.299246	18	PTPRM	Body	opensea
cg09829323	1.2e-07	8.01e-05	0.716089	0.515415	-0.200674	20	PHACTR3	Body	opensea
cg20531464	1.2e-07	8.02e-05	0.804313	0.532684	-0.271628	8	OXR1	Body	opensea
cg14704921	1.21e-07	8.03e-05	0.0569605	0.276322	0.219362	4	RASL11B	1stExon	island
cg18575710	1.21e-07	8.03e-05	0.591893	0.370084	-0.221809	22	TTC28	Body	opensea
cg11724567	1.22e-07	8.06e-05	0.770223	0.552222	-0.218	3		IGR	opensea
cg22389380	1.22e-07	8.08e-05	0.568123	0.188199	-0.379924	4		IGR	opensea
cg01631024	1.22e-07	8.08e-05	0.712422	0.502528	-0.209895	5		IGR	opensea
cg06197769	1.22e-07	8.08e-05	0.289032	0.0687964	-0.220235	12	CDKN1B	TSS1500	shore
cg21938435	1.23e-07	8.1e-05	0.210057	0.55146	0.341404	18	GALR1	5'UTR	island
cg05492657	1.24e-07	8.13e-05	0.77568	0.560597	-0.215083	15		IGR	opensea
cg20495645	1.24e-07	8.15e-05	0.0612472	0.432551	0.371304	22	PHF21B	TSS200	island
cg03097190	1.24e-07	8.15e-05	0.777979	0.54096	-0.237019	22	BPIL2	TSS1500	opensea
cg20489804	1.24e-07	8.15e-05	0.645517	0.878128	0.232611	5	ARRDC3	Body	opensea
cg15543566	1.24e-07	8.15e-05	0.069825	0.389627	0.319802	4	PTPN13	5'UTR	island
cg05050138	1.25e-07	8.16e-05	0.890239	0.667675	-0.222564	17		IGR	opensea
cg17748466	1.25e-07	8.18e-05	0.779523	0.520109	-0.259414	20	LINC00656	TSS200	opensea
cg08867908	1.26e-07	8.18e-05	0.544465	0.843756	0.299291	1	MORN1	Body	opensea
cg25973534	1.26e-07	8.18e-05	0.115528	0.465099	0.349571	5	ADAMTS16	TSS1500	island
cg19958586	1.26e-07	8.18e-05	0.645257	0.211341	-0.433916	3	CCRL2	5'UTR	opensea
cg21153881	1.26e-07	8.18e-05	0.420893	0.817495	0.396602	1	TSNAX	Body	opensea
cg02647878	1.26e-07	8.18e-05	0.0873756	0.377823	0.290447	4	RNF175	5'UTR	island
cg20245803	1.26e-07	8.18e-05	0.429325	0.17915	-0.250175	12		IGR	opensea
cg09854136	1.26e-07	8.19e-05	0.833618	0.607755	-0.225863	13	LRCH1	Body	opensea
cg06735913	1.27e-07	8.19e-05	0.542671	0.240496	-0.302176	2		IGR	opensea
cg13247663	1.27e-07	8.2e-05	0.215251	0.480275	0.265024	8	FAM110B	5'UTR	island
cg06211203	1.27e-07	8.22e-05	0.698165	0.397023	-0.301142	12		IGR	shelf
cg03055966	1.27e-07	8.22e-05	0.496343	0.177225	-0.319118	11	SBF2	TSS1500	shore
cg22388634	1.28e-07	8.22e-05	0.0498151	0.36954	0.319725	20	VSX1	Body	island
cg06496913	1.28e-07	8.22e-05	0.616151	0.410547	-0.205603	17	BCAS3	Body	opensea
cg18817795	1.28e-07	8.22e-05	0.718562	0.496461	-0.222102	7	NXPH1	Body	opensea
cg02337413	1.28e-07	8.22e-05	0.777453	0.486171	-0.291282	2		IGR	opensea
cg18921980	1.28e-07	8.23e-05	0.141233	0.444864	0.30363	2		IGR	island
cg02058918	1.28e-07	8.23e-05	0.0529981	0.258654	0.205656	9	GABBR2	1stExon	island
cg25214187	1.3e-07	8.28e-05	0.771956	0.523209	-0.248748	11		IGR	shelf
cg23356411	1.3e-07	8.28e-05	0.788139	0.523705	-0.264434	9	ST6GALNAC4	Body	shore
cg00082640	1.3e-07	8.28e-05	0.644684	0.377263	-0.267421	8		IGR	opensea
cg14654886	1.3e-07	8.28e-05	0.102771	0.503857	0.401086	4	EVC2	5'UTR	island
cg15664759	1.3e-07	8.28e-05	0.647268	0.422718	-0.22455	11		IGR	opensea
cg12332524	1.3e-07	8.28e-05	0.702428	0.467852	-0.234577	11		IGR	opensea
cg03385479	1.31e-07	8.28e-05	0.758138	0.49517	-0.262968	2		IGR	opensea
cg14916228	1.31e-07	8.28e-05	0.476274	0.847307	0.371033	17	DNAH2	Body	island
cg17772342	1.31e-07	8.28e-05	0.246891	0.54195	0.295059	5	NEUROG1	TSS200	island
cg24568126	1.31e-07	8.28e-05	0.112938	0.542452	0.429514	4		IGR	island
cg11622428	1.31e-07	8.28e-05	0.899507	0.668967	-0.23054	3	P2RY14	5'UTR	opensea
cg02286091	1.31e-07	8.28e-05	0.163723	0.478104	0.314381	5	BHMT	5'UTR	opensea
cg18816826	1.31e-07	8.28e-05	0.721747	0.467298	-0.254448	1		IGR	opensea
cg21381280	1.32e-07	8.28e-05	0.107057	0.456537	0.349481	8	NPBWR1	TSS200	island
cg01240056	1.32e-07	8.28e-05	0.103023	0.367759	0.264736	7		IGR	island
cg09616464	1.32e-07	8.28e-05	0.743529	0.450249	-0.29328	3		IGR	opensea
cg13041154	1.32e-07	8.28e-05	0.630267	0.318732	-0.311535	3	SOX2-OT	Body	shore
cg18157394	1.32e-07	8.28e-05	0.56725	0.337722	-0.229528	17		IGR	opensea
cg11102369	1.32e-07	8.28e-05	0.766844	0.441632	-0.325212	10		IGR	opensea
cg09813525	1.32e-07	8.28e-05	0.140101	0.451251	0.31115	13	PCDH8	1stExon	island
cg12938425	1.32e-07	8.29e-05	0.0584955	0.363794	0.305299	14	KIF26A	Body	island
cg12353331	1.33e-07	8.29e-05	0.760706	0.535822	-0.224885	5		IGR	opensea
cg24624353	1.33e-07	8.29e-05	0.458294	0.213371	-0.244923	1		IGR	opensea
cg17364429	1.33e-07	8.29e-05	0.846175	0.525178	-0.320997	17	ARHGAP27	Body	shore
cg09563940	1.33e-07	8.3e-05	0.334855	0.0465507	-0.288304	7	MKLN1	Body	opensea
cg24928391	1.33e-07	8.3e-05	0.113149	0.443033	0.329884	8	SOX17	TSS200	island
cg02736420	1.34e-07	8.31e-05	0.155615	0.449963	0.294348	13	SOX21	TSS200	island
cg11201861	1.34e-07	8.31e-05	0.12064	0.350831	0.230191	20	ADAM33	TSS200	island
cg09662480	1.34e-07	8.31e-05	0.629392	0.391293	-0.2381	8	GFRA2	Body	opensea
cg18388380	1.34e-07	8.31e-05	0.0863332	0.323918	0.237584	5	RGS7BP	1stExon	island
cg20803857	1.34e-07	8.31e-05	0.0720077	0.43783	0.365823	2	ST6GAL2	TSS200	island
cg09321019	1.35e-07	8.33e-05	0.626037	0.874293	0.248256	10	TLL2	Body	island
cg23272632	1.35e-07	8.35e-05	0.0624107	0.395855	0.333445	14	NGB	Body	island
cg09206224	1.36e-07	8.36e-05	0.849433	0.542089	-0.307345	2		IGR	opensea
cg06157941	1.36e-07	8.36e-05	0.749249	0.513656	-0.235593	3	CNTN6	TSS1500	opensea
cg27206674	1.36e-07	8.36e-05	0.110407	0.435361	0.324954	10	GAD2	Body	island
cg14459011	1.36e-07	8.36e-05	0.700787	0.468888	-0.231899	4	NHEDC2	TSS1500	shore
cg04515996	1.36e-07	8.36e-05	0.144909	0.588561	0.443651	6	TBX18	TSS200	island
cg11198128	1.36e-07	8.36e-05	0.0180051	0.302144	0.284139	11	SNX32	TSS200	island
cg12652753	1.37e-07	8.36e-05	0.461982	0.73525	0.273267	12		IGR	opensea
cg15745401	1.37e-07	8.36e-05	0.76905	0.513441	-0.255609	11	P2RY6	TSS1500	shore
cg18802946	1.37e-07	8.36e-05	0.601935	0.386453	-0.215482	15		IGR	opensea
cg16381477	1.37e-07	8.36e-05	0.654668	0.410689	-0.243979	2	ANTXR1	Body	opensea
cg08837332	1.37e-07	8.36e-05	0.713315	0.455693	-0.257621	2		IGR	opensea
cg15238363	1.37e-07	8.36e-05	0.800078	0.534726	-0.265352	21		IGR	opensea
cg22657780	1.38e-07	8.36e-05	0.066618	0.451094	0.384476	2	ZNF385B	1stExon	island
cg07978276	1.38e-07	8.36e-05	0.729896	0.490497	-0.2394	9		IGR	opensea
cg08229058	1.38e-07	8.38e-05	0.878177	0.608443	-0.269734	13		IGR	shelf
cg18684951	1.39e-07	8.38e-05	0.571062	0.320867	-0.250195	5	SPRY4	5'UTR	shelf
cg19171919	1.39e-07	8.38e-05	0.784	0.561468	-0.222532	17	BAHCC1	Body	shore
cg16219132	1.39e-07	8.39e-05	0.820792	0.572436	-0.248355	3	CPN2	5'UTR	opensea
cg21970863	1.39e-07	8.39e-05	0.647578	0.40737	-0.240209	15	CLK3	TSS1500	opensea
cg19358877	1.39e-07	8.39e-05	0.108492	0.464901	0.356409	19	ZNF471	1stExon	island
cg04384987	1.39e-07	8.39e-05	0.495027	0.823412	0.328385	16	C16orf61	Body	opensea
cg06707663	1.39e-07	8.39e-05	0.483761	0.272313	-0.211448	11	RPLP0P2	TSS1500	opensea
cg27338087	1.4e-07	8.39e-05	0.665802	0.907639	0.241837	12	ATXN2	Body	opensea
cg13026536	1.4e-07	8.39e-05	0.753105	0.543104	-0.21	14		IGR	opensea
cg18430990	1.4e-07	8.39e-05	0.0636074	0.469625	0.406018	1	TMEM240	TSS1500	shore
cg04590632	1.4e-07	8.39e-05	0.696392	0.940294	0.243902	14	SYNE2	Body	opensea
cg02098414	1.4e-07	8.4e-05	0.52986	0.248008	-0.281852	6	PHACTR1	Body	opensea
cg19756830	1.4e-07	8.41e-05	0.61453	0.377911	-0.236619	2		IGR	opensea
cg23658355	1.41e-07	8.41e-05	0.845981	0.632831	-0.21315	8	JPH1	Body	opensea
cg01310332	1.41e-07	8.41e-05	0.645624	0.398161	-0.247463	12		IGR	opensea
cg02002231	1.41e-07	8.41e-05	0.043341	0.428609	0.385268	4	FGF5	1stExon	island
cg04788534	1.41e-07	8.41e-05	0.54014	0.92649	0.38635	1	CYB5R1	Body	shore
cg10007041	1.41e-07	8.41e-05	0.740694	0.399819	-0.340875	5		IGR	opensea
cg05391713	1.41e-07	8.41e-05	0.599616	0.397793	-0.201823	6	LINC00951	Body	opensea
cg06604467	1.43e-07	8.45e-05	0.255368	0.0524505	-0.202918	7		IGR	opensea
cg16814808	1.43e-07	8.45e-05	0.0894412	0.314382	0.224941	7		IGR	island
cg14994935	1.43e-07	8.45e-05	0.720525	0.50413	-0.216395	20		IGR	opensea
cg20751361	1.43e-07	8.45e-05	0.0394688	0.387372	0.347904	3	ITGA9	1stExon	island
cg10715265	1.43e-07	8.46e-05	0.0796495	0.41175	0.332101	1	DAB1	5'UTR	island
cg04350046	1.44e-07	8.48e-05	0.668132	0.421438	-0.246694	19	HPN	Body	opensea
cg09247175	1.44e-07	8.48e-05	0.601552	0.384797	-0.216755	1	TNFRSF8	3'UTR	opensea
cg18589016	1.44e-07	8.49e-05	0.0615525	0.294521	0.232968	4	NKX6-1	TSS200	island
cg00321797	1.44e-07	8.49e-05	0.813719	0.574295	-0.239425	11		IGR	opensea
cg26394244	1.45e-07	8.49e-05	0.0551479	0.358726	0.303578	14	NID2	TSS200	island
cg01864395	1.45e-07	8.49e-05	0.731267	0.518666	-0.212601	17	LOC100996291	Body	opensea
cg10158249	1.45e-07	8.5e-05	0.753717	0.485554	-0.268164	6	CASC15	Body	opensea
cg16494977	1.45e-07	8.5e-05	0.618295	0.308164	-0.310131	9	LOC101928523	TSS1500	shore
cg17720212	1.45e-07	8.51e-05	0.641988	0.441017	-0.200971	2		IGR	opensea
cg12289885	1.45e-07	8.51e-05	0.187078	0.418031	0.230952	15	ISLR2	5'UTR	shore
cg01997884	1.46e-07	8.52e-05	0.65859	0.372476	-0.286114	2		IGR	opensea
cg00697440	1.46e-07	8.52e-05	0.712695	0.511071	-0.201625	3	CD86	TSS1500	opensea
cg09248034	1.47e-07	8.54e-05	0.779552	0.568758	-0.210795	9		IGR	opensea
cg19781376	1.47e-07	8.54e-05	0.110394	0.379724	0.26933	15	RGMA	Body	island
cg20256216	1.47e-07	8.54e-05	0.546107	0.817475	0.271368	7	ARPC1A	5'UTR	shelf
cg02821841	1.47e-07	8.54e-05	0.529098	0.271386	-0.257712	8	ADCY8	Body	opensea
cg21429600	1.47e-07	8.54e-05	0.501795	0.295726	-0.206069	10		IGR	opensea
cg08479860	1.47e-07	8.54e-05	0.636221	0.311638	-0.324582	8	ADCY8	Body	opensea
cg03422256	1.47e-07	8.54e-05	0.822866	0.536275	-0.286591	2		IGR	opensea
cg18032190	1.47e-07	8.54e-05	0.0455545	0.343188	0.297634	13	EDNRB	TSS1500	island
cg27120405	1.47e-07	8.54e-05	0.770121	0.532939	-0.237182	2		IGR	opensea
cg18023504	1.48e-07	8.56e-05	0.665403	0.382052	-0.28335	7		IGR	opensea
cg23064996	1.48e-07	8.56e-05	0.287439	0.0871547	-0.200285	4		IGR	opensea
cg08478121	1.48e-07	8.56e-05	0.672079	0.905098	0.233019	16	ZFPM1	Body	opensea
cg16490349	1.48e-07	8.56e-05	0.885686	0.664047	-0.221639	12	A2M	Body	opensea
cg24262066	1.49e-07	8.56e-05	0.0754085	0.448509	0.3731	21	ADAMTS1	1stExon	island
cg22346868	1.49e-07	8.57e-05	0.51389	0.281289	-0.232601	5		IGR	opensea
cg03199285	1.49e-07	8.59e-05	0.755424	0.477247	-0.278177	13	MTUS2	TSS1500	opensea
cg09345799	1.49e-07	8.59e-05	0.70849	0.443398	-0.265092	17		IGR	opensea
cg24926591	1.5e-07	8.59e-05	0.558945	0.878844	0.319899	8	VPS13B	Body	opensea
cg20498414	1.5e-07	8.59e-05	0.0698436	0.363278	0.293434	20	RIMS4	TSS1500	island
cg24567424	1.5e-07	8.59e-05	0.0962167	0.353427	0.25721	13	FAM155A	TSS1500	island
cg20883644	1.5e-07	8.59e-05	0.62258	0.895976	0.273396	15	SPPL2A	Body	opensea
cg22242764	1.5e-07	8.59e-05	0.0916203	0.345425	0.253805	15	RGMA	Body	island
cg09186006	1.5e-07	8.59e-05	0.0822041	0.350795	0.268591	10	SLC16A12	1stExon	island
cg01380533	1.51e-07	8.59e-05	0.722167	0.935095	0.212927	16	ESRP2	3'UTR	opensea
cg10637995	1.51e-07	8.62e-05	0.633956	0.411882	-0.222074	20	BASE	TSS1500	opensea
cg07670068	1.52e-07	8.62e-05	0.696487	0.488912	-0.207575	8	MROH5	Body	opensea
cg22721334	1.53e-07	8.65e-05	0.117552	0.458879	0.341327	19	ZSCAN18	1stExon	island
cg19589027	1.53e-07	8.65e-05	0.890145	0.628625	-0.26152	2		IGR	opensea
cg03055653	1.53e-07	8.65e-05	0.547323	0.33994	-0.207383	16	BEAN1-AS1	Body	opensea
cg03687345	1.53e-07	8.65e-05	0.0746754	0.337377	0.262701	4	SPON2	Body	island
cg16461950	1.53e-07	8.65e-05	0.663358	0.422755	-0.240603	16		IGR	opensea
cg08250180	1.54e-07	8.65e-05	0.696001	0.493382	-0.202619	10		IGR	opensea
cg01940753	1.54e-07	8.65e-05	0.621056	0.321525	-0.299531	15		IGR	shore
cg03260563	1.54e-07	8.65e-05	0.517813	0.765489	0.247676	6		IGR	opensea
cg19877790	1.54e-07	8.65e-05	0.858873	0.603504	-0.255369	13	LINC00457	Body	opensea
cg00969405	1.54e-07	8.65e-05	0.41275	0.76453	0.35178	7	HOXA5	TSS1500	island
cg09859947	1.54e-07	8.65e-05	0.833816	0.541941	-0.291874	4	WWC2	Body	opensea
cg09432376	1.54e-07	8.65e-05	0.559297	0.255243	-0.304054	22	APOL6	TSS200	opensea
cg18587922	1.54e-07	8.65e-05	0.621268	0.40169	-0.219578	12	TRPV4	TSS200	opensea
cg10148425	1.54e-07	8.65e-05	0.591953	0.351131	-0.240822	3		IGR	opensea
cg26379759	1.55e-07	8.66e-05	0.541919	0.248399	-0.293521	1	FMN2	Body	opensea
cg12915824	1.55e-07	8.66e-05	0.648498	0.415107	-0.233391	5		IGR	opensea
cg11992241	1.55e-07	8.66e-05	0.384996	0.172325	-0.21267	17		IGR	opensea
cg24239350	1.55e-07	8.66e-05	0.789192	0.522409	-0.266783	14	MDGA2	1stExon	opensea
cg04119977	1.55e-07	8.66e-05	0.816265	0.615886	-0.20038	5	ADCY2	Body	opensea
cg10090468	1.56e-07	8.66e-05	0.60704	0.828592	0.221552	4	RCHY1	ExonBnd	opensea
cg23330212	1.56e-07	8.66e-05	0.766681	0.485526	-0.281155	11	BDNFOS	Body	opensea
cg14507560	1.56e-07	8.66e-05	0.144085	0.527063	0.382978	5	IRX4	TSS200	island
cg12707346	1.56e-07	8.66e-05	0.791522	0.531453	-0.260069	12		IGR	opensea
cg19352193	1.56e-07	8.66e-05	0.0675291	0.369067	0.301538	13	SIAH3	Body	opensea
cg07770968	1.57e-07	8.66e-05	0.101019	0.466366	0.365347	8	NPBWR1	TSS200	island
cg03852267	1.57e-07	8.66e-05	0.496723	0.235913	-0.260809	1	TNR	5'UTR	opensea
cg26429381	1.57e-07	8.66e-05	0.858354	0.617838	-0.240516	2		IGR	opensea
cg08876932	1.57e-07	8.66e-05	0.102611	0.410434	0.307823	11	PHOX2A	TSS1500	island
cg04050867	1.57e-07	8.66e-05	0.116596	0.417601	0.301005	8	RSPO2	1stExon	island
cg22370295	1.57e-07	8.66e-05	0.137251	0.500632	0.363381	1	RYR2	TSS1500	island
cg16708465	1.57e-07	8.66e-05	0.665699	0.428991	-0.236708	13	ABCC4	Body	opensea
cg02763101	1.57e-07	8.66e-05	0.114782	0.505351	0.390569	19	ZNF582	TSS200	island
cg18348647	1.57e-07	8.66e-05	0.0907563	0.451274	0.360518	13	CCNA1	1stExon	island
cg08494747	1.57e-07	8.66e-05	0.743486	0.39897	-0.344516	11		IGR	opensea
cg00385441	1.57e-07	8.66e-05	0.664745	0.423143	-0.241602	20	SYS1	TSS1500	shore
cg20399616	1.58e-07	8.66e-05	0.159867	0.583766	0.423899	12	BCAT1	Body	island
cg09060610	1.58e-07	8.66e-05	0.033891	0.347404	0.313513	10	SFMBT2	5'UTR	island
cg24505117	1.58e-07	8.66e-05	0.731201	0.512505	-0.218696	9		IGR	opensea
cg10537220	1.58e-07	8.66e-05	0.122992	0.407305	0.284314	10	ZNF365	TSS200	island
cg24676514	1.58e-07	8.66e-05	0.181678	0.480446	0.298768	17		IGR	island
cg15746198	1.58e-07	8.66e-05	0.490179	0.890799	0.400619	11	C11orf82	3'UTR	opensea
cg07525096	1.59e-07	8.67e-05	0.533632	0.236593	-0.29704	19	COL5A3	Body	opensea
cg07657064	1.59e-07	8.67e-05	0.065032	0.437568	0.372536	19	ZSCAN18	Body	island
cg27511824	1.59e-07	8.67e-05	0.731952	0.508447	-0.223504	1		IGR	shelf
cg09655257	1.59e-07	8.69e-05	0.671143	0.340525	-0.330618	7		IGR	opensea
cg13918364	1.6e-07	8.69e-05	0.785206	0.545161	-0.240046	1	LOC101927412	TSS1500	opensea
cg16244889	1.6e-07	8.7e-05	0.74269	0.396238	-0.346453	14	PRIMA1	Body	opensea
cg04139043	1.6e-07	8.7e-05	0.643651	0.42896	-0.214691	1		IGR	opensea
cg02112229	1.6e-07	8.7e-05	0.583421	0.80834	0.224919	17	HS3ST3B1	Body	shore
cg16400492	1.6e-07	8.7e-05	0.122839	0.428967	0.306128	5	PCDHA7	Body	island
cg22120988	1.6e-07	8.7e-05	0.0797502	0.441086	0.361335	12	WIF1	TSS200	island
cg24824128	1.61e-07	8.7e-05	0.649393	0.34987	-0.299522	1	THEMIS2	Body	shelf
cg24533913	1.61e-07	8.7e-05	0.0854938	0.417801	0.332307	22	CABP7	1stExon	island
cg03024619	1.61e-07	8.7e-05	0.0480754	0.354933	0.306858	3	GPR27	1stExon	island
cg09851643	1.62e-07	8.74e-05	0.736495	0.528556	-0.207938	10		IGR	opensea
cg05364759	1.62e-07	8.75e-05	0.0682823	0.282342	0.21406	1	ALPL	5'UTR	island
cg23511239	1.63e-07	8.77e-05	0.695112	0.422644	-0.272468	8		IGR	opensea
cg12543045	1.63e-07	8.77e-05	0.746297	0.532215	-0.214081	2		IGR	opensea
cg05296770	1.63e-07	8.77e-05	0.595102	0.337952	-0.25715	16		IGR	shore
cg16551137	1.64e-07	8.77e-05	0.738066	0.413861	-0.324206	4		IGR	opensea
cg07426802	1.64e-07	8.77e-05	0.721118	0.326631	-0.394488	8		IGR	opensea
cg00532778	1.64e-07	8.77e-05	0.404743	0.741357	0.336614	3		IGR	opensea
cg04141813	1.64e-07	8.77e-05	0.125075	0.440423	0.315349	16	HBM	Body	island
cg00916772	1.64e-07	8.77e-05	0.746377	0.546063	-0.200314	6	RRAGD	Body	opensea
cg14885137	1.65e-07	8.77e-05	0.805703	0.604102	-0.201602	5	LINC01470	Body	opensea
cg15004542	1.65e-07	8.77e-05	0.621599	0.393	-0.228599	2	ZEB2	Body	opensea
cg10592494	1.65e-07	8.77e-05	0.526847	0.862671	0.335823	7	BAIAP2L1	Body	opensea
cg04415483	1.65e-07	8.79e-05	0.0916203	0.417344	0.325724	15	KIAA1024	TSS200	island
cg26724365	1.65e-07	8.79e-05	0.785537	0.577893	-0.207644	13		IGR	opensea
cg01878281	1.66e-07	8.79e-05	0.630623	0.348081	-0.282541	8		IGR	opensea
cg02661687	1.66e-07	8.79e-05	0.70346	0.437132	-0.266328	9	ST6GALNAC4	Body	shore
cg26254757	1.66e-07	8.8e-05	0.799767	0.581939	-0.217828	1		IGR	opensea
cg11924352	1.66e-07	8.8e-05	0.647616	0.44603	-0.201587	1		IGR	opensea
cg07360792	1.66e-07	8.8e-05	0.0487734	0.294712	0.245939	5	PRDM6	5'UTR	island
cg17020988	1.67e-07	8.8e-05	0.800335	0.526682	-0.273653	5		IGR	opensea
cg25363885	1.67e-07	8.8e-05	0.045689	0.259974	0.214285	5	PPP2R2B	TSS200	island
cg22837321	1.67e-07	8.8e-05	0.122728	0.404666	0.281938	15		IGR	opensea
cg09196534	1.67e-07	8.8e-05	0.786786	0.564181	-0.222605	7	RPL13AP17	TSS1500	opensea
cg13944084	1.67e-07	8.8e-05	0.0767609	0.319969	0.243209	4	NKX6-1	1stExon	island
cg09618794	1.68e-07	8.8e-05	0.829056	0.582149	-0.246908	8		IGR	opensea
cg20318608	1.68e-07	8.8e-05	0.0754043	0.369136	0.293732	1	FAM163A	5'UTR	island
cg07559218	1.69e-07	8.84e-05	0.438242	0.147959	-0.290283	14	LINC01599	Body	opensea
cg13526469	1.69e-07	8.84e-05	0.323463	0.638792	0.315329	3		IGR	island
cg04285362	1.69e-07	8.85e-05	0.776239	0.440106	-0.336132	4		IGR	opensea
cg04459499	1.69e-07	8.85e-05	0.86373	0.628717	-0.235014	6	DAAM2	5'UTR	opensea
cg23222574	1.69e-07	8.85e-05	0.81754	0.5665	-0.25104	8		IGR	opensea
cg10470588	1.7e-07	8.85e-05	0.0909037	0.31439	0.223486	6	COL12A1	TSS200	island
cg05178576	1.71e-07	8.89e-05	0.0921835	0.430082	0.337898	16	ADAMTS18	Body	island
cg06500714	1.71e-07	8.9e-05	0.0662367	0.282482	0.216245	10	VENTX	TSS1500	island
cg01166827	1.72e-07	8.9e-05	0.493648	0.820824	0.327176	2	SNORD89	TSS200	opensea
cg14363105	1.72e-07	8.9e-05	0.523939	0.257734	-0.266206	3	ACKR2	5'UTR	opensea
cg18502743	1.72e-07	8.9e-05	0.717543	0.473086	-0.244457	3		IGR	opensea
cg22027433	1.72e-07	8.9e-05	0.404979	0.0863318	-0.318647	17	ERN1	TSS1500	island
cg04101755	1.72e-07	8.9e-05	0.76454	0.401178	-0.363362	16		IGR	shelf
cg11256920	1.72e-07	8.9e-05	0.749131	0.534988	-0.214143	7		IGR	opensea
cg03804213	1.72e-07	8.91e-05	0.127873	0.477997	0.350124	13	C13orf36	5'UTR	island
cg08748948	1.73e-07	8.91e-05	0.0843235	0.435075	0.350752	22	SCARF2	TSS1500	island
cg24362774	1.73e-07	8.91e-05	0.630713	0.917399	0.286686	13	INTS6	Body	opensea
cg01363619	1.73e-07	8.91e-05	0.747042	0.521067	-0.225974	20		IGR	opensea
cg23043761	1.73e-07	8.92e-05	0.0529132	0.336124	0.28321	5	PRDM6	Body	shore
cg07159023	1.74e-07	8.92e-05	0.570977	0.354014	-0.216964	17	KRT32	3'UTR	opensea
cg04307587	1.74e-07	8.92e-05	0.462819	0.740276	0.277457	19	ZNF576	3'UTR	shelf
cg03344102	1.74e-07	8.92e-05	0.755105	0.512756	-0.242348	19		IGR	shelf
cg20446947	1.74e-07	8.92e-05	0.531483	0.125714	-0.405769	15		IGR	opensea
cg11303839	1.74e-07	8.92e-05	0.640352	0.21504	-0.425312	7	CCL26	5'UTR	opensea
cg12117011	1.74e-07	8.92e-05	0.511506	0.222132	-0.289375	20		IGR	opensea
cg22387243	1.74e-07	8.92e-05	0.0527425	0.35934	0.306598	15	TM6SF1	TSS200	island
cg24520342	1.75e-07	8.92e-05	0.173214	0.399916	0.226701	19	EPHX3	TSS1500	island
cg09402659	1.76e-07	8.95e-05	0.755245	0.518893	-0.236351	1		IGR	opensea
cg03207845	1.76e-07	8.95e-05	0.706317	0.463015	-0.243301	3		IGR	opensea
cg02532096	1.76e-07	8.95e-05	0.158247	0.41841	0.260163	11	LAYN	5'UTR	island
cg26929169	1.76e-07	8.96e-05	0.617868	0.355618	-0.26225	5		IGR	opensea
cg04681088	1.77e-07	8.97e-05	0.721067	0.454522	-0.266546	18	TCF4	Body	opensea
cg21202809	1.77e-07	8.98e-05	0.841328	0.562238	-0.27909	13		IGR	opensea
cg06503240	1.77e-07	8.98e-05	0.819735	0.573424	-0.246311	9		IGR	opensea
cg09168604	1.78e-07	8.99e-05	0.161654	0.461031	0.299377	10	GRID1	TSS1500	island
cg02700891	1.79e-07	9.01e-05	0.141826	0.500608	0.358782	3	TRH	5'UTR	island
cg23364711	1.79e-07	9.01e-05	0.757322	0.486154	-0.271168	13		IGR	opensea
cg23378989	1.79e-07	9.01e-05	0.0562025	0.296646	0.240444	5		IGR	island
cg10264318	1.79e-07	9.01e-05	0.685428	0.362754	-0.322674	7	DPP6	Body	opensea
cg16356531	1.79e-07	9.01e-05	0.549769	0.883186	0.333417	9	MAPKAP1	Body	opensea
cg20839149	1.79e-07	9.01e-05	0.602015	0.304087	-0.297928	1	SH2D2A	5'UTR	shelf
cg20019267	1.8e-07	9.01e-05	0.755593	0.505688	-0.249905	5	SIL1	Body	opensea
cg24068772	1.8e-07	9.01e-05	0.782216	0.544108	-0.238107	6		IGR	opensea
cg21261332	1.8e-07	9.01e-05	0.743741	0.537013	-0.206728	20		IGR	opensea
cg01630660	1.8e-07	9.01e-05	0.834092	0.515319	-0.318773	2		IGR	opensea
cg20521965	1.81e-07	9.01e-05	0.755493	0.47959	-0.275903	2		IGR	opensea
cg14835057	1.81e-07	9.01e-05	0.0508234	0.3486	0.297776	3	GPR27	TSS1500	island
cg19707390	1.81e-07	9.01e-05	0.728104	0.473156	-0.254948	2	CCDC148	Body	opensea
cg03063667	1.81e-07	9.01e-05	0.778254	0.427879	-0.350375	1		IGR	opensea
cg15760474	1.81e-07	9.01e-05	0.377296	0.856658	0.479362	6	FOXP4	Body	opensea
cg06817534	1.81e-07	9.01e-05	0.507066	0.917271	0.410205	6	HIVEP1	Body	opensea
cg23266773	1.81e-07	9.01e-05	0.728006	0.417517	-0.310489	5		IGR	opensea
cg12171195	1.81e-07	9.01e-05	0.684193	0.350711	-0.333482	12		IGR	opensea
cg01699217	1.81e-07	9.01e-05	0.177197	0.555087	0.37789	20	BHLHE23	TSS200	island
cg10467255	1.82e-07	9.04e-05	0.751266	0.459808	-0.291457	20	SYNDIG1	5'UTR	opensea
cg22543681	1.82e-07	9.04e-05	0.686665	0.467318	-0.219347	1		IGR	opensea
cg25475707	1.83e-07	9.06e-05	0.727213	0.522368	-0.204845	17	ASIC2	Body	opensea
cg02203737	1.83e-07	9.06e-05	0.709716	0.38083	-0.328886	20		IGR	opensea
cg13051675	1.83e-07	9.06e-05	0.56551	0.355091	-0.210419	11		IGR	opensea
cg01802114	1.83e-07	9.06e-05	0.466468	0.735702	0.269234	10	ANK3	Body	opensea
cg26427198	1.85e-07	9.1e-05	0.393599	0.144207	-0.249392	7		IGR	opensea
cg21054521	1.85e-07	9.1e-05	0.246937	0.536101	0.289164	13		IGR	island
cg00580752	1.85e-07	9.1e-05	0.818531	0.616499	-0.202031	5	RNU5E	Body	opensea
cg11006422	1.85e-07	9.1e-05	0.823629	0.61537	-0.208259	8	DPYS	Body	opensea
cg08452334	1.85e-07	9.1e-05	0.885241	0.537886	-0.347355	2	LRP1B	Body	opensea
cg10011874	1.85e-07	9.1e-05	0.849806	0.644832	-0.204974	10		IGR	opensea
cg07133930	1.85e-07	9.1e-05	0.784061	0.429497	-0.354564	10		IGR	opensea
cg05238478	1.85e-07	9.1e-05	0.57175	0.35045	-0.2213	3		IGR	opensea
cg07568203	1.86e-07	9.1e-05	0.902076	0.696052	-0.206023	11	OR51B5	TSS1500	opensea
cg12683120	1.86e-07	9.1e-05	0.82158	0.62123	-0.20035	20		IGR	shelf
cg22379175	1.86e-07	9.1e-05	0.427638	0.211207	-0.216431	6	ROS1	Body	opensea
cg13888346	1.86e-07	9.1e-05	0.600017	0.281198	-0.318819	20		IGR	opensea
cg25116398	1.86e-07	9.1e-05	0.739852	0.334694	-0.405158	7	AHCYL2	Body	opensea
cg14002345	1.86e-07	9.11e-05	0.0922559	0.398112	0.305856	11	PAX6	TSS200	island
cg07115542	1.86e-07	9.11e-05	0.185002	0.498709	0.313708	14	NKX2-1	Body	island
cg09287864	1.87e-07	9.11e-05	0.655403	0.209798	-0.445605	7		IGR	opensea
cg13379558	1.87e-07	9.11e-05	0.692392	0.440596	-0.251796	19		IGR	shelf
cg06592374	1.87e-07	9.11e-05	0.809467	0.538424	-0.271043	9	WNK2	Body	opensea
cg17127042	1.88e-07	9.11e-05	0.773056	0.536295	-0.236761	22		IGR	opensea
cg14758757	1.88e-07	9.11e-05	0.672439	0.885316	0.212877	17	SLC38A10	Body	shelf
cg09868336	1.89e-07	9.13e-05	0.158851	0.506298	0.347447	3	FAM19A4	TSS200	island
cg07035503	1.89e-07	9.14e-05	0.0662574	0.403078	0.336821	5	NEUROG1	TSS1500	island
cg07882671	1.89e-07	9.14e-05	0.150333	0.57332	0.422987	5	IRX4	TSS200	island
cg18845797	1.89e-07	9.14e-05	0.787389	0.515169	-0.27222	5	ADCY2	Body	opensea
cg04823169	1.89e-07	9.14e-05	0.234481	0.468951	0.23447	9	TRIM14	Body	island
cg06947673	1.89e-07	9.14e-05	0.815782	0.608187	-0.207595	19	ELAVL3	Body	shore
cg26230851	1.9e-07	9.14e-05	0.787795	0.542878	-0.244917	1	PCP4L1	Body	shelf
cg12296597	1.9e-07	9.14e-05	0.861729	0.643463	-0.218265	6		IGR	opensea
cg16115720	1.9e-07	9.14e-05	0.0615551	0.311987	0.250432	1	CD34	1stExon	island
cg25310459	1.9e-07	9.14e-05	0.849191	0.585703	-0.263488	6		IGR	opensea
cg03939903	1.92e-07	9.2e-05	0.698083	0.427781	-0.270303	2	ZNF385B	5'UTR	opensea
cg16470539	1.93e-07	9.22e-05	0.727069	0.241201	-0.485868	17	EVI2B	TSS1500	opensea
cg26758283	1.93e-07	9.22e-05	0.752251	0.546031	-0.20622	18		IGR	opensea
cg26561785	1.93e-07	9.25e-05	0.0654709	0.278145	0.212674	11	MIR34B	TSS200	island
cg07528692	1.94e-07	9.25e-05	0.148988	0.487297	0.338309	9	DMRT1	Body	island
cg10813980	1.94e-07	9.25e-05	0.625479	0.2909	-0.334578	2	FAM49A	5'UTR	opensea
cg16190732	1.94e-07	9.25e-05	0.137799	0.495105	0.357306	19	CHST8	1stExon	island
cg02447627	1.95e-07	9.27e-05	0.11814	0.347866	0.229726	10	VENTX	TSS1500	island
cg10854423	1.95e-07	9.29e-05	0.720344	0.481327	-0.239017	11		IGR	opensea
cg27254482	1.96e-07	9.3e-05	0.189138	0.534405	0.345266	21	OLIG2	TSS200	island
cg08043781	1.96e-07	9.3e-05	0.696809	0.458457	-0.238352	2		IGR	opensea
cg17931356	1.96e-07	9.3e-05	0.636067	0.354774	-0.281293	15	LINC00930	Body	opensea
cg06636541	1.96e-07	9.3e-05	0.173585	0.47069	0.297105	17	BAHCC1	Body	island
cg14530764	1.97e-07	9.3e-05	0.804401	0.583343	-0.221058	3	ADCY5	Body	opensea
cg18991611	1.97e-07	9.3e-05	0.0406465	0.427361	0.386715	8		IGR	island
cg16872071	1.97e-07	9.3e-05	0.669591	0.410371	-0.259221	9	RALGDS	Body	shore
cg19206040	1.97e-07	9.3e-05	0.11459	0.469034	0.354444	1	GRIK3	TSS1500	island
cg15507486	1.97e-07	9.31e-05	0.745657	0.521073	-0.224584	19	IGFL3	1stExon	opensea
cg06780777	1.97e-07	9.31e-05	0.714686	0.926183	0.211498	8		IGR	shelf
cg15283622	1.98e-07	9.31e-05	0.666563	0.381286	-0.285277	2	INPP1	TSS200	shore
cg24782723	1.98e-07	9.34e-05	0.841207	0.596019	-0.245188	6	PSORS1C1	Body	opensea
cg22576976	1.98e-07	9.34e-05	0.644418	0.40824	-0.236179	19		IGR	shore
cg09465362	2e-07	9.34e-05	0.73532	0.530934	-0.204386	7	PTPRN2	Body	opensea
cg10422038	2e-07	9.34e-05	0.694981	0.896821	0.20184	2	TTC27	Body	opensea
cg14442175	2.01e-07	9.34e-05	0.783594	0.434745	-0.348849	11		IGR	opensea
cg12241755	2.01e-07	9.34e-05	0.524151	0.29063	-0.23352	13	DACH1	Body	opensea
cg05005620	2.01e-07	9.34e-05	0.475047	0.139359	-0.335688	1		IGR	opensea
cg04763539	2.01e-07	9.34e-05	0.650305	0.44685	-0.203455	20	MIR1-1HG	TSS1500	shore
cg19848599	2.01e-07	9.34e-05	0.336755	0.720753	0.383997	5	SLC22A4	Body	opensea
cg14747453	2.01e-07	9.34e-05	0.725721	0.449867	-0.275854	1		IGR	opensea
cg10996058	2.02e-07	9.34e-05	0.110095	0.365643	0.255548	2	C1QL2	1stExon	island
cg25284213	2.02e-07	9.34e-05	0.834739	0.623785	-0.210954	6	MIR206	Body	opensea
cg27541078	2.02e-07	9.34e-05	0.0967306	0.41981	0.323079	4	NWD2	TSS1500	island
cg25437863	2.02e-07	9.34e-05	0.812951	0.58649	-0.22646	19		IGR	opensea
cg01217350	2.02e-07	9.34e-05	0.628901	0.406888	-0.222013	4	FAM160A1	5'UTR	opensea
cg06174330	2.02e-07	9.34e-05	0.466295	0.679663	0.213368	19	HIF3A	5'UTR	shore
cg04299787	2.02e-07	9.34e-05	0.52994	0.291767	-0.238173	2		IGR	opensea
cg18716689	2.02e-07	9.34e-05	0.756051	0.52981	-0.226241	8	ST3GAL1	5'UTR	opensea
cg07729537	2.02e-07	9.34e-05	0.142964	0.391513	0.248549	4		IGR	island
cg06847021	2.02e-07	9.34e-05	0.82175	0.542207	-0.279543	16	ACSF3	Body	shore
cg03707604	2.03e-07	9.34e-05	0.617257	0.29553	-0.321727	7	CNTNAP2	Body	opensea
cg02641539	2.03e-07	9.34e-05	0.535387	0.28653	-0.248857	8	TM7SF4	TSS1500	opensea
cg11540482	2.03e-07	9.34e-05	0.559625	0.291531	-0.268093	1		IGR	opensea
cg09138496	2.03e-07	9.34e-05	0.43755	0.207893	-0.229657	1		IGR	opensea
cg25659656	2.03e-07	9.34e-05	0.694714	0.464548	-0.230166	6		IGR	opensea
cg14591280	2.03e-07	9.34e-05	0.128666	0.535588	0.406922	7	CALN1	1stExon	island
cg10472021	2.03e-07	9.34e-05	0.889077	0.590529	-0.298549	1	LINC01135	Body	opensea
cg05347845	2.04e-07	9.34e-05	0.114863	0.513526	0.398663	1	ACTA1	TSS200	island
cg21572897	2.04e-07	9.34e-05	0.835507	0.569557	-0.26595	3	CD80	5'UTR	opensea
cg14024458	2.04e-07	9.34e-05	0.542469	0.262044	-0.280425	19		IGR	shore
cg27475532	2.04e-07	9.34e-05	0.83244	0.622989	-0.209452	3		IGR	opensea
cg21761844	2.04e-07	9.34e-05	0.0217578	0.325364	0.303607	19	ZNF568	5'UTR	island
cg03414318	2.05e-07	9.34e-05	0.116326	0.505276	0.38895	20		IGR	island
cg13980719	2.05e-07	9.34e-05	0.729991	0.408181	-0.321809	2	TNP1	TSS1500	opensea
cg08391415	2.05e-07	9.34e-05	0.0646581	0.266946	0.202288	11	PAX6	5'UTR	island
cg13997645	2.05e-07	9.34e-05	0.136862	0.381498	0.244635	11	INSC	TSS200	island
cg04635543	2.05e-07	9.34e-05	0.821082	0.454681	-0.366401	3		IGR	opensea
cg17528580	2.05e-07	9.34e-05	0.294163	0.079642	-0.214521	10	MYPN	Body	opensea
cg06478481	2.05e-07	9.34e-05	0.0823565	0.476633	0.394277	9	HMCN2	TSS200	island
cg17527024	2.06e-07	9.34e-05	0.77558	0.566713	-0.208867	7		IGR	shelf
cg12828832	2.06e-07	9.34e-05	0.602914	0.338721	-0.264193	7		IGR	opensea
cg23317287	2.06e-07	9.34e-05	0.537026	0.310751	-0.226275	12	FMNL3	Body	opensea
cg05954453	2.06e-07	9.34e-05	0.732694	0.511858	-0.220836	14	FRMD6-AS2	Body	opensea
cg07344990	2.06e-07	9.34e-05	0.637349	0.884315	0.246966	16	PIGQ	Body	shelf
cg11114873	2.06e-07	9.34e-05	0.0772656	0.304007	0.226742	4	NKX6-1	TSS1500	island
cg15641014	2.07e-07	9.34e-05	0.670717	0.347663	-0.323053	6		IGR	opensea
cg00958702	2.07e-07	9.34e-05	0.801743	0.565999	-0.235744	9		IGR	shore
cg16331929	2.07e-07	9.34e-05	0.192254	0.425749	0.233495	4		IGR	shore
cg26861342	2.07e-07	9.34e-05	0.729068	0.398073	-0.330995	6		IGR	opensea
cg02153138	2.07e-07	9.34e-05	0.736282	0.501443	-0.234839	7	PRRT4	Body	shelf
cg21663427	2.07e-07	9.35e-05	0.47576	0.846265	0.370506	12	MIR7851	TSS1500	shore
cg12223582	2.07e-07	9.35e-05	0.138668	0.394613	0.255945	7	SRRM3	Body	island
cg01115380	2.08e-07	9.35e-05	0.546353	0.331895	-0.214458	6		IGR	shelf
cg14672084	2.08e-07	9.35e-05	0.397031	0.734688	0.337658	5	PCDHGA4	Body	island
cg05878103	2.08e-07	9.35e-05	0.761403	0.433744	-0.327659	13		IGR	opensea
cg09313917	2.08e-07	9.36e-05	0.113541	0.32182	0.208279	1	PRKAA2	Body	shore
cg25363337	2.08e-07	9.36e-05	0.764681	0.552769	-0.211912	8		IGR	opensea
cg20136099	2.09e-07	9.36e-05	0.71157	0.486634	-0.224936	10		IGR	opensea
cg25695232	2.09e-07	9.36e-05	0.795933	0.520568	-0.275365	2	ALS2CR11	Body	opensea
cg24243879	2.09e-07	9.36e-05	0.633444	0.306889	-0.326556	10	MYST4	Body	opensea
cg02365760	2.09e-07	9.37e-05	0.749589	0.521727	-0.227862	3		IGR	opensea
cg06602546	2.1e-07	9.37e-05	0.0804768	0.415272	0.334795	20	SOX18	Body	island
cg18092924	2.1e-07	9.38e-05	0.64923	0.907012	0.257782	20	DIDO1	5'UTR	shelf
cg16055960	2.1e-07	9.38e-05	0.75191	0.539186	-0.212724	2	ARHGAP25	TSS1500	opensea
cg15331096	2.11e-07	9.4e-05	0.568001	0.827039	0.259038	17	RAB11FIP4	3'UTR	opensea
cg03024478	2.11e-07	9.4e-05	0.716781	0.511611	-0.205171	4	UNC5C	3'UTR	opensea
cg00009196	2.12e-07	9.42e-05	0.750224	0.523129	-0.227095	20	RIN2	Body	shore
cg09233479	2.12e-07	9.42e-05	0.751387	0.500092	-0.251296	7	GRM8	Body	opensea
cg21205663	2.12e-07	9.42e-05	0.718362	0.285503	-0.432859	3		IGR	opensea
cg22930650	2.12e-07	9.43e-05	0.0577903	0.275133	0.217342	4	CWH43	TSS200	island
cg00532449	2.13e-07	9.43e-05	0.114525	0.43301	0.318485	1		IGR	island
cg01173642	2.13e-07	9.43e-05	0.846801	0.607598	-0.239203	6	ATXN1	Body	opensea
cg13744481	2.13e-07	9.43e-05	0.82881	0.598179	-0.23063	3		IGR	opensea
cg05450586	2.13e-07	9.43e-05	0.740519	0.388302	-0.352218	10		IGR	opensea
cg25409638	2.14e-07	9.44e-05	0.708952	0.500487	-0.208465	2	MIR7853	Body	opensea
cg05046377	2.14e-07	9.44e-05	0.745483	0.484007	-0.261476	11	OR51A7	TSS1500	opensea
cg13862330	2.14e-07	9.44e-05	0.681309	0.911274	0.229965	7	UBE3C	Body	shelf
cg05595517	2.15e-07	9.44e-05	0.692219	0.397585	-0.294634	17	ARHGAP44	Body	opensea
cg17538572	2.15e-07	9.44e-05	0.112478	0.463122	0.350644	10	CYP26A1	Body	island
cg07929728	2.15e-07	9.44e-05	0.766361	0.491096	-0.275265	5		IGR	opensea
cg00417304	2.15e-07	9.44e-05	0.50396	0.255824	-0.248136	11	PRDM11	Body	opensea
cg19371121	2.15e-07	9.44e-05	0.653939	0.438883	-0.215056	1	TNN	Body	shore
cg15729307	2.16e-07	9.44e-05	0.855139	0.637564	-0.217576	18	BRUNOL4	Body	opensea
cg03597976	2.16e-07	9.44e-05	0.117639	0.401047	0.283408	22		IGR	island
cg06181518	2.16e-07	9.45e-05	0.0423998	0.426763	0.384363	6	EYA4	TSS1500	island
cg06846998	2.16e-07	9.45e-05	0.579313	0.334962	-0.244351	8		IGR	opensea
cg22954687	2.16e-07	9.45e-05	0.677471	0.441776	-0.235696	2	TMEM169	5'UTR	shore
cg16693012	2.16e-07	9.46e-05	0.902362	0.673054	-0.229309	1	GNG12	5'UTR	opensea
cg02788400	2.17e-07	9.47e-05	0.0679155	0.33143	0.263515	13	DZIP1	TSS200	island
cg24848035	2.17e-07	9.47e-05	0.149126	0.480343	0.331217	8	RGS22	TSS200	island
cg26710864	2.18e-07	9.49e-05	0.555545	0.0654643	-0.49008	12	FAR2	5'UTR	opensea
cg21322307	2.18e-07	9.49e-05	0.779511	0.556937	-0.222574	5	FSTL4	Body	opensea
cg02471897	2.19e-07	9.49e-05	0.150306	0.584964	0.434658	7		IGR	island
cg22503337	2.2e-07	9.51e-05	0.684892	0.412978	-0.271914	7		IGR	opensea
cg00955828	2.2e-07	9.51e-05	0.084228	0.362577	0.278349	1	TAL1	Body	island
cg21620968	2.2e-07	9.51e-05	0.528195	0.856538	0.328343	2	COPS7B	3'UTR	opensea
cg24924779	2.21e-07	9.51e-05	0.128002	0.425674	0.297672	20	KCNG1	TSS1500	island
cg26932779	2.21e-07	9.51e-05	0.133888	0.424606	0.290718	17	TBX2	TSS1500	island
cg23779574	2.21e-07	9.51e-05	0.0874863	0.392915	0.305429	3	EIF4E3	TSS1500	island
cg04074140	2.21e-07	9.51e-05	0.0683597	0.307314	0.238954	6	COL12A1	TSS200	island
cg00432937	2.21e-07	9.51e-05	0.651266	0.422655	-0.228611	7	CLDN15	Body	shelf
cg09579787	2.21e-07	9.51e-05	0.564659	0.359773	-0.204886	10	CDH23	Body	opensea
cg17330672	2.21e-07	9.51e-05	0.0954714	0.398587	0.303116	22	OSBP2	Body	island
cg12654612	2.21e-07	9.51e-05	0.0532498	0.398112	0.344862	19	ZNF71	TSS200	shore
cg17147045	2.22e-07	9.51e-05	0.123173	0.499561	0.376388	8	PREX2	TSS200	shore
cg11253913	2.22e-07	9.51e-05	0.701793	0.421342	-0.280451	7	CALD1	Body	opensea
cg23734418	2.22e-07	9.51e-05	0.815384	0.508401	-0.306982	13		IGR	opensea
cg08581937	2.22e-07	9.51e-05	0.0499504	0.302611	0.252661	17	ATP1B2	Body	island
cg10530851	2.22e-07	9.51e-05	0.187623	0.532125	0.344502	14	NKX2-8	Body	island
cg18572571	2.22e-07	9.51e-05	0.81768	0.549064	-0.268615	11		IGR	opensea
cg22137236	2.23e-07	9.51e-05	0.703698	0.497248	-0.20645	18		IGR	shelf
cg10053171	2.23e-07	9.54e-05	0.592596	0.349857	-0.242739	20	LINC01270	Body	opensea
cg01886556	2.23e-07	9.54e-05	0.10275	0.372366	0.269616	4	FAM184B	TSS200	island
cg16857134	2.24e-07	9.55e-05	0.702659	0.484871	-0.217788	19	DKFZp434J0226	TSS1500	opensea
cg22972989	2.24e-07	9.55e-05	0.131274	0.50068	0.369407	7	VSTM2A	Body	island
cg02797350	2.24e-07	9.55e-05	0.55998	0.354888	-0.205092	20	VSTM2L	Body	opensea
cg11166600	2.25e-07	9.55e-05	0.530355	0.850508	0.320154	3	C3orf58	Body	shelf
cg17494199	2.25e-07	9.55e-05	0.80453	0.601106	-0.203424	13		IGR	opensea
cg07811261	2.25e-07	9.55e-05	0.678343	0.474189	-0.204153	16		IGR	opensea
cg08893087	2.26e-07	9.55e-05	0.647287	0.33684	-0.310447	1	FAM69A	Body	opensea
cg13874817	2.26e-07	9.55e-05	0.0852171	0.33627	0.251053	3	SPSB4	5'UTR	island
cg20219457	2.26e-07	9.55e-05	0.0575817	0.353906	0.296324	13	DCLK1	1stExon	island
cg07781668	2.26e-07	9.55e-05	0.785575	0.512668	-0.272907	10	TBATA	Body	opensea
cg01328892	2.26e-07	9.55e-05	0.137411	0.545027	0.407616	6	EYA4	TSS200	island
cg18781031	2.27e-07	9.57e-05	0.725531	0.397777	-0.327755	5	FBN2	Body	opensea
cg04851662	2.27e-07	9.57e-05	0.682285	0.418923	-0.263362	16	HYDIN	Body	opensea
cg15476528	2.27e-07	9.57e-05	0.0987976	0.471075	0.372277	14	SLC22A17	TSS200	island
cg24244030	2.27e-07	9.59e-05	0.557261	0.331808	-0.225453	16		IGR	opensea
cg12975010	2.28e-07	9.59e-05	0.715317	0.433329	-0.281989	21	MIR5009	Body	opensea
cg14625801	2.28e-07	9.59e-05	0.786637	0.504503	-0.282134	1	ADGRB2	Body	opensea
cg21393713	2.28e-07	9.6e-05	0.0624671	0.465912	0.403445	7	AUTS2	1stExon	island
cg21551985	2.28e-07	9.61e-05	0.89913	0.682098	-0.217032	4		IGR	opensea
cg23576477	2.29e-07	9.61e-05	0.631346	0.401843	-0.229503	1	MAPKAPK2	Body	opensea
cg24791971	2.29e-07	9.61e-05	0.77816	0.479294	-0.298866	3	GADL1	Body	opensea
cg04337270	2.29e-07	9.62e-05	0.81047	0.597982	-0.212489	4	DHX15	Body	opensea
cg22028075	2.29e-07	9.62e-05	0.0860046	0.385698	0.299693	4		IGR	island
cg13288328	2.3e-07	9.62e-05	0.703837	0.500003	-0.203834	13	IL17D	Body	opensea
cg11263372	2.3e-07	9.62e-05	0.692991	0.468274	-0.224716	1	KIF26B	Body	opensea
cg17566517	2.3e-07	9.63e-05	0.13419	0.493655	0.359466	12		IGR	island
cg15438787	2.31e-07	9.65e-05	0.0534365	0.343798	0.290361	7	MMD2	TSS200	island
cg00289503	2.32e-07	9.66e-05	0.658422	0.399476	-0.258947	20	COL9A3	Body	shore
cg07697597	2.32e-07	9.67e-05	0.154728	0.454432	0.299704	22	SCUBE1	TSS1500	island
cg23012934	2.32e-07	9.67e-05	0.863916	0.604259	-0.259658	6	PKIB	5'UTR	opensea
cg11049421	2.33e-07	9.68e-05	0.723045	0.471288	-0.251757	4	IGFBP7	Body	opensea
cg09243811	2.33e-07	9.69e-05	0.771002	0.531681	-0.239321	17		IGR	opensea
cg03963198	2.34e-07	9.69e-05	0.130694	0.46347	0.332776	5	IRX4	5'UTR	island
cg22310279	2.34e-07	9.69e-05	0.0827775	0.36796	0.285183	13	EDNRB	TSS1500	island
cg07813254	2.34e-07	9.71e-05	0.585579	0.361165	-0.224414	1	FAM43B	TSS1500	shore
cg21516937	2.35e-07	9.71e-05	0.45744	0.219492	-0.237948	6		IGR	opensea
cg12263409	2.35e-07	9.71e-05	0.387571	0.151244	-0.236327	11		IGR	opensea
cg05258261	2.36e-07	9.71e-05	0.0973215	0.390655	0.293334	3	SPSB4	TSS200	island
cg16700392	2.36e-07	9.71e-05	0.159441	0.480104	0.320662	4	GUCY1B3	1stExon	island
cg09723454	2.36e-07	9.71e-05	0.652443	0.881304	0.22886	10	CUBN	Body	opensea
cg10949007	2.36e-07	9.71e-05	0.502039	0.165736	-0.336303	5	GLRX	TSS1500	opensea
cg03896940	2.36e-07	9.71e-05	0.760852	0.540643	-0.220209	8	BAI1	Body	shore
cg23808946	2.36e-07	9.71e-05	0.149385	0.520033	0.370648	2	SIX3	1stExon	island
cg08120114	2.37e-07	9.73e-05	0.541142	0.896811	0.35567	6	REV3L	Body	opensea
cg06199909	2.37e-07	9.74e-05	0.433123	0.724371	0.291248	13	UBAC2	Body	opensea
cg25827551	2.38e-07	9.75e-05	0.841722	0.616939	-0.224783	10		IGR	opensea
cg24646487	2.38e-07	9.75e-05	0.89214	0.641587	-0.250553	14		IGR	opensea
cg10693058	2.39e-07	9.76e-05	0.13372	0.406531	0.27281	19	SPTBN4	Body	island
cg01805446	2.39e-07	9.76e-05	0.393828	0.171881	-0.221947	6		IGR	opensea
cg17101296	2.39e-07	9.77e-05	0.226717	0.511506	0.284789	8		IGR	island
cg06995699	2.4e-07	9.78e-05	0.682143	0.469081	-0.213062	16	SEC14L5	Body	opensea
cg02558975	2.4e-07	9.78e-05	0.748036	0.538391	-0.209645	21	LINC00313	Body	opensea
cg00353773	2.4e-07	9.78e-05	0.137634	0.420892	0.283258	10	CXCL12	TSS200	island
cg10921195	2.4e-07	9.78e-05	0.688024	0.903811	0.215788	15	OAZ2	Body	opensea
cg08109029	2.4e-07	9.78e-05	0.633575	0.362532	-0.271043	8		IGR	opensea
cg10403386	2.4e-07	9.78e-05	0.669037	0.39214	-0.276897	9		IGR	opensea
cg16877386	2.41e-07	9.78e-05	0.526455	0.305596	-0.220859	14	RPGRIP1	Body	opensea
cg09214779	2.41e-07	9.78e-05	0.731658	0.470038	-0.26162	3		IGR	opensea
cg13924715	2.41e-07	9.78e-05	0.297479	0.605207	0.307728	11		IGR	opensea
cg11867257	2.41e-07	9.78e-05	0.11768	0.361445	0.243765	5	GPR98	TSS1500	island
cg05768532	2.42e-07	9.78e-05	0.148036	0.550682	0.402645	20	FLJ16779	Body	island
cg22543892	2.42e-07	9.78e-05	0.783129	0.509678	-0.273451	7		IGR	opensea
cg23953697	2.42e-07	9.78e-05	0.106361	0.425682	0.319321	5	PCDHA7	Body	island
cg12930067	2.42e-07	9.79e-05	0.899087	0.633523	-0.265564	15		IGR	opensea
cg21864755	2.43e-07	9.8e-05	0.580251	0.35447	-0.225782	5	ADCY2	Body	opensea
cg04200553	2.43e-07	9.8e-05	0.361738	0.130534	-0.231204	2		IGR	opensea
cg15083288	2.43e-07	9.8e-05	0.826437	0.594629	-0.231808	2	ACOXL	Body	opensea
cg25570291	2.44e-07	9.81e-05	0.640135	0.355704	-0.284431	1	IFI16	Body	opensea
cg06464686	2.44e-07	9.81e-05	0.627292	0.41514	-0.212152	21		IGR	opensea
cg16088235	2.44e-07	9.81e-05	0.639045	0.431612	-0.207433	6	LOC101929297	TSS200	opensea
cg08525107	2.44e-07	9.81e-05	0.867026	0.662234	-0.204792	9		IGR	opensea
cg25268602	2.44e-07	9.81e-05	0.708236	0.42821	-0.280026	2		IGR	opensea
cg06788267	2.45e-07	9.83e-05	0.5952	0.314609	-0.280591	1		IGR	opensea
cg11056870	2.46e-07	9.84e-05	0.701089	0.346814	-0.354275	3	VGLL3	Body	opensea
cg06882849	2.46e-07	9.85e-05	0.785996	0.433864	-0.352132	6	COL12A1	Body	opensea
cg22193276	2.47e-07	9.86e-05	0.588124	0.912125	0.324002	2	LPIN1	3'UTR	opensea
cg26627593	2.47e-07	9.86e-05	0.885657	0.622355	-0.263302	2		IGR	opensea
cg07921384	2.47e-07	9.86e-05	0.110922	0.423959	0.313037	2	SPEG	1stExon	island
cg15094719	2.47e-07	9.86e-05	0.644653	0.442639	-0.202014	12	LOC102724050	Body	shelf
cg23895801	2.48e-07	9.87e-05	0.807359	0.60494	-0.202419	6	LOC100130476	Body	opensea
cg20090157	2.48e-07	9.87e-05	0.698203	0.400087	-0.298116	17	LOC100996291	TSS200	opensea
cg10009482	2.48e-07	9.87e-05	0.847046	0.563937	-0.283109	8		IGR	opensea
cg02481956	2.48e-07	9.87e-05	0.85547	0.655064	-0.200406	5	SLC4A9	TSS1500	opensea
cg01429933	2.49e-07	9.88e-05	0.80653	0.601128	-0.205403	1	PLEKHG5	Body	shore
cg16736896	2.49e-07	9.88e-05	0.117476	0.379233	0.261758	8		IGR	island
cg17012781	2.49e-07	9.88e-05	0.721343	0.417279	-0.304065	2		IGR	opensea
cg09387148	2.49e-07	9.88e-05	0.620911	0.86952	0.248609	11	RELT	3'UTR	opensea
cg11566411	2.49e-07	9.88e-05	0.788953	0.494438	-0.294515	15	CCDC33	Body	opensea
cg05398343	2.5e-07	9.88e-05	0.799625	0.544543	-0.255082	16	LOC102724084	Body	opensea
cg16201674	2.5e-07	9.89e-05	0.150282	0.467214	0.316931	13	SOX21	TSS200	island
cg09503219	2.5e-07	9.89e-05	0.841556	0.587419	-0.254137	12		IGR	opensea
cg01941895	2.51e-07	9.89e-05	0.0980715	0.377047	0.278976	20	VSX1	TSS200	island
cg03720974	2.51e-07	9.89e-05	0.81088	0.534377	-0.276503	11		IGR	opensea
cg08012905	2.51e-07	9.89e-05	0.745662	0.519587	-0.226075	8		IGR	opensea
cg25243811	2.52e-07	9.92e-05	0.789217	0.566457	-0.22276	12		IGR	opensea
cg27170268	2.53e-07	9.93e-05	0.362061	0.710785	0.348724	14	XRCC3	Body	opensea
cg22048246	2.53e-07	9.93e-05	0.702032	0.394741	-0.307291	7	PDE1C	Body	opensea
cg17208528	2.53e-07	9.93e-05	0.0546839	0.364243	0.309559	6	TCF21	Body	island
cg05223720	2.53e-07	9.93e-05	0.0940392	0.481834	0.387795	7	CALN1	5'UTR	island
cg00728946	2.53e-07	9.93e-05	0.725663	0.934975	0.209312	2	SSFA2	Body	opensea
cg15791180	2.54e-07	9.93e-05	0.775412	0.575054	-0.200358	12	NUAK1	Body	opensea
cg25623524	2.54e-07	9.94e-05	0.414795	0.663213	0.248418	19	NCRNA00181	TSS1500	island
cg04964062	2.54e-07	9.94e-05	0.388134	0.144218	-0.243917	14		IGR	shore
cg00472099	2.54e-07	9.94e-05	0.0518017	0.2852	0.233398	1	CD34	1stExon	island
cg15324539	2.54e-07	9.94e-05	0.829213	0.577115	-0.252098	7	LOC102724555	Body	opensea
cg06582679	2.54e-07	9.94e-05	0.613046	0.837014	0.223968	3	RBP2	Body	opensea
cg24595844	2.55e-07	9.94e-05	0.594506	0.388657	-0.205849	10		IGR	opensea
cg03670509	2.55e-07	9.94e-05	0.700775	0.497994	-0.202781	19		IGR	opensea
cg13828212	2.55e-07	9.95e-05	0.601914	0.253231	-0.348682	18		IGR	opensea
cg20631014	2.55e-07	9.95e-05	0.116231	0.419814	0.303583	6	SNAP91	TSS200	island
cg10895130	2.56e-07	9.95e-05	0.570792	0.873421	0.302629	1	BNIPL	TSS1500	opensea
cg16497493	2.56e-07	9.95e-05	0.784089	0.548782	-0.235307	21		IGR	opensea
cg05151154	2.56e-07	9.95e-05	0.112967	0.482744	0.369776	16	SALL1	TSS1500	island
cg14665413	2.56e-07	9.95e-05	0.519077	0.20737	-0.311706	4	TLR6	TSS1500	opensea
cg01776149	2.56e-07	9.96e-05	0.871828	0.618047	-0.25378	5	SMIM3	5'UTR	opensea
cg06216649	2.57e-07	9.96e-05	0.702345	0.478891	-0.223453	1	KCNH1	Body	opensea
cg14038575	2.57e-07	9.97e-05	0.561998	0.290669	-0.271329	1		IGR	opensea
cg13337413	2.57e-07	9.97e-05	0.709092	0.449902	-0.25919	17	PIRT	3'UTR	opensea
cg06943309	2.58e-07	9.98e-05	0.763556	0.484017	-0.279539	1		IGR	shore
cg17822177	2.58e-07	9.98e-05	0.579543	0.331087	-0.248456	2		IGR	opensea
cg02436098	2.59e-07	9.98e-05	0.381423	0.141448	-0.239975	19	TNFAIP8L1	1stExon	shore
cg02949804	2.59e-07	9.98e-05	0.0603779	0.410473	0.350095	15	TM6SF1	TSS200	island
cg23474501	2.59e-07	9.98e-05	0.181044	0.514474	0.33343	10	GPR123	5'UTR	island
cg20194872	2.59e-07	9.98e-05	0.600798	0.873563	0.272765	6	FOXP4	5'UTR	shelf
cg23213983	2.6e-07	9.98e-05	0.657238	0.864695	0.207456	16	RSPRY1	5'UTR	opensea
cg12233129	2.6e-07	9.98e-05	0.809811	0.532097	-0.277714	13		IGR	opensea
cg01395858	2.61e-07	9.98e-05	0.782076	0.573871	-0.208205	18		IGR	opensea
cg01933405	2.61e-07	9.98e-05	0.541385	0.247911	-0.293474	7		IGR	shelf
cg09901544	2.61e-07	9.98e-05	0.748687	0.471106	-0.27758	1	LOC400794	Body	opensea
cg23719069	2.61e-07	9.98e-05	0.0507471	0.327715	0.276968	15	HDGFRP3	TSS1500	island
cg26121510	2.61e-07	9.98e-05	0.479823	0.694499	0.214676	8	PPAPDC1B	TSS1500	shore
cg21153620	2.61e-07	9.98e-05	0.538721	0.208212	-0.33051	10		IGR	opensea
cg12885897	2.61e-07	9.98e-05	0.512712	0.138699	-0.374014	3	SLC51A	Body	opensea
cg12415917	2.61e-07	9.98e-05	0.87679	0.634219	-0.242571	11	OR56A1	3'UTR	opensea
cg05295557	2.61e-07	9.98e-05	0.204182	0.514557	0.310375	14	NKX2-1	Body	island
cg02281727	2.62e-07	9.98e-05	0.655209	0.281839	-0.373369	11	USP35	Body	opensea
cg07359386	2.62e-07	9.98e-05	0.926883	0.64352	-0.283363	5	ADCY2	Body	opensea
cg14052988	2.62e-07	9.98e-05	0.713862	0.42	-0.293862	4	KLHL5	TSS1500	shore
cg01645753	2.63e-07	0.000100004	0.0658847	0.456126	0.390241	15	CPEB1	TSS200	island
cg02237470	2.63e-07	0.000100078	0.0716744	0.402138	0.330463	8	NPBWR1	TSS200	island
cg14910034	2.63e-07	0.000100125	0.692214	0.424326	-0.267888	15		IGR	opensea
cg23216434	2.64e-07	0.000100125	0.650042	0.896577	0.246535	1		IGR	opensea
cg08451988	2.64e-07	0.000100125	0.815546	0.607191	-0.208354	6	PARK2	Body	opensea
cg05840726	2.64e-07	0.00010014	0.814702	0.597999	-0.216702	16		IGR	opensea
cg15373592	2.64e-07	0.00010014	0.764608	0.489006	-0.275602	6	DST	Body	shelf
cg22389854	2.65e-07	0.000100165	0.868656	0.576338	-0.292318	11	NCAM1	Body	opensea
cg05262335	2.65e-07	0.000100165	0.668049	0.346501	-0.321548	6	TAGAP	1stExon	opensea
cg17387903	2.65e-07	0.000100165	0.81127	0.581503	-0.229767	3		IGR	shelf
cg25372195	2.65e-07	0.000100165	0.838072	0.593173	-0.244899	12	DCD	TSS200	opensea
cg06754496	2.65e-07	0.000100165	0.826962	0.482574	-0.344388	10	SGMS1	5'UTR	opensea
cg23252178	2.66e-07	0.000100275	0.475885	0.798578	0.322693	3	FOXP1	TSS1500	opensea
cg04102161	2.67e-07	0.000100275	0.597881	0.394403	-0.203478	16		IGR	opensea
cg04286237	2.67e-07	0.000100275	0.63352	0.893415	0.259894	7	LUZP6	5'UTR	opensea
cg11875706	2.67e-07	0.000100275	0.529265	0.841927	0.312662	17	RECQL5	Body	opensea
cg06419761	2.67e-07	0.000100275	0.0466701	0.293907	0.247237	10		IGR	island
cg19972696	2.67e-07	0.000100275	0.137016	0.413192	0.276176	22	FBLN1	TSS200	island
cg10389741	2.67e-07	0.000100275	0.835489	0.504469	-0.331019	10	C10orf11	Body	opensea
cg14638883	2.67e-07	0.000100275	0.119282	0.458199	0.338917	6	T	TSS200	island
cg24198944	2.67e-07	0.000100278	0.614305	0.390486	-0.223819	7		IGR	opensea
cg16152137	2.68e-07	0.000100355	0.635592	0.878176	0.242585	17	NF1	Body	opensea
cg23501406	2.69e-07	0.000100488	0.107856	0.366813	0.258957	11	DRD4	TSS1500	island
cg07690181	2.69e-07	0.000100488	0.128229	0.513455	0.385226	5	EDIL3	Body	island
cg12330232	2.7e-07	0.000100488	0.150926	0.437242	0.286316	7	DGKI	TSS1500	island
cg20975538	2.7e-07	0.000100488	0.768342	0.512934	-0.255408	19	IFNL4	TSS1500	shore
cg14701244	2.7e-07	0.000100488	0.772194	0.542893	-0.229301	1		IGR	opensea
cg24092651	2.7e-07	0.000100488	0.812278	0.510802	-0.301476	4	LDB2	Body	opensea
cg13141458	2.7e-07	0.000100488	0.641197	0.365497	-0.275701	15	RORA	Body	opensea
cg16504439	2.7e-07	0.000100488	0.662758	0.427024	-0.235734	4		IGR	opensea
cg08039116	2.7e-07	0.000100488	0.144776	0.408241	0.263465	7	HECW1	1stExon	island
cg14354703	2.7e-07	0.000100488	0.807174	0.552519	-0.254655	11	NLRP10	TSS1500	opensea
cg19649018	2.7e-07	0.000100488	0.798164	0.580806	-0.217358	10		IGR	opensea
cg23680052	2.71e-07	0.000100564	0.722734	0.476699	-0.246034	15		IGR	opensea
cg18763712	2.71e-07	0.000100637	0.562513	0.288365	-0.274148	2	M1AP	Body	opensea
cg00804794	2.72e-07	0.000100743	0.824463	0.533292	-0.291171	6		IGR	opensea
cg20695147	2.72e-07	0.000100761	0.606624	0.387305	-0.219319	10		IGR	opensea
cg03721362	2.72e-07	0.000100761	0.151197	0.450713	0.299516	5	MEGF10	TSS200	island
cg18295201	2.72e-07	0.000100827	0.618315	0.23679	-0.381525	3		IGR	opensea
cg00754426	2.73e-07	0.000100929	0.597292	0.368952	-0.22834	20	RALGAPB	TSS1500	shore
cg13445788	2.73e-07	0.000100929	0.673547	0.362928	-0.310619	3		IGR	opensea
cg10512376	2.74e-07	0.000101018	0.664078	0.32586	-0.338218	4	EMCN	TSS1500	opensea
cg25766343	2.74e-07	0.000101018	0.428615	0.173958	-0.254656	9	DFNB31	5'UTR	opensea
cg14119706	2.74e-07	0.000101018	0.851794	0.628985	-0.222809	14	RTN1	Body	opensea
cg07784084	2.74e-07	0.000101018	0.796479	0.589697	-0.206783	3	LRRC3B	5'UTR	opensea
cg09404376	2.74e-07	0.000101018	0.710707	0.382288	-0.328419	6	SGK1	TSS200	shore
cg12533095	2.74e-07	0.000101018	0.0791969	0.343225	0.264028	13	SOX21	1stExon	island
cg27331241	2.75e-07	0.000101018	0.0810145	0.419208	0.338193	7	PRKAR1B	5'UTR	island
cg20272421	2.75e-07	0.000101018	0.616968	0.396943	-0.220024	19	CYP4F3	Body	opensea
cg16341266	2.75e-07	0.00010119	0.833937	0.538091	-0.295846	7	MIR548I4	TSS1500	opensea
cg18801780	2.76e-07	0.00010119	0.716755	0.498276	-0.218479	12	KSR2	Body	opensea
cg24334111	2.76e-07	0.00010119	0.0721518	0.392185	0.320034	19	ZNF470	TSS200	island
cg22894910	2.76e-07	0.00010119	0.0673787	0.322525	0.255146	1	TAL1	Body	island
cg23004070	2.76e-07	0.00010119	0.852362	0.524757	-0.327605	13	PCDH9-AS3	Body	opensea
cg04319911	2.76e-07	0.00010119	0.760136	0.463672	-0.296465	9	2019-12-01	5'UTR	opensea
cg00897087	2.76e-07	0.00010119	0.766289	0.429417	-0.336873	15	TBC1D2B	Body	opensea
cg11299264	2.77e-07	0.000101232	0.570543	0.329188	-0.241356	19		IGR	opensea
cg23316188	2.77e-07	0.000101232	0.70949	0.341047	-0.368443	1		IGR	opensea
cg04125371	2.77e-07	0.000101297	0.0276996	0.376478	0.348778	15	FBN1	5'UTR	island
cg10264003	2.78e-07	0.000101398	0.623966	0.355097	-0.26887	11		IGR	opensea
cg07805644	2.78e-07	0.000101431	0.596911	0.831849	0.234938	18	SS18	Body	opensea
cg26650846	2.78e-07	0.000101436	0.0424017	0.316196	0.273794	5	ADAMTS2	TSS1500	island
cg12930492	2.78e-07	0.000101436	0.751363	0.478523	-0.27284	2		IGR	opensea
cg19611991	2.79e-07	0.000101492	0.571435	0.33363	-0.237805	14	SERPINA13P	Body	opensea
cg06899274	2.79e-07	0.000101492	0.760759	0.472902	-0.287857	5		IGR	opensea
cg22198603	2.8e-07	0.000101492	0.712081	0.398313	-0.313768	6	BTBD9	Body	opensea
cg04492926	2.8e-07	0.000101492	0.752656	0.51549	-0.237166	11	DSCAML1	Body	opensea
cg08245989	2.8e-07	0.000101493	0.698102	0.49756	-0.200542	12		IGR	opensea
cg09082384	2.8e-07	0.000101619	0.867115	0.612053	-0.255063	5	HRAT56	Body	opensea
cg14236735	2.81e-07	0.000101619	0.150727	0.611196	0.460469	9		IGR	island
cg13388531	2.81e-07	0.000101619	0.432925	0.749744	0.316819	2	METTL21A	Body	opensea
cg16711792	2.82e-07	0.000101815	0.115867	0.397189	0.281322	21	TIAM1	5'UTR	island
cg09835575	2.82e-07	0.000101815	0.512403	0.26016	-0.252243	20	LOC101929371	TSS1500	opensea
cg23622047	2.82e-07	0.000101825	0.767247	0.468129	-0.299117	2	RAPGEF4	Body	opensea
cg23243608	2.82e-07	0.000101825	0.522936	0.734764	0.211828	3	PIGZ	Body	opensea
cg10050816	2.82e-07	0.000101825	0.159689	0.410457	0.250768	16		IGR	island
cg11534391	2.83e-07	0.000101825	0.670167	0.414358	-0.255809	12	PDZRN4	TSS200	opensea
cg10125399	2.83e-07	0.000101825	0.75737	0.485299	-0.272071	13	C13orf35	5'UTR	opensea
cg10556064	2.83e-07	0.000101825	0.354023	0.68881	0.334787	16	SMPD3	5'UTR	island
cg06642664	2.83e-07	0.000101884	0.754524	0.552444	-0.202079	1		IGR	opensea
cg24101492	2.83e-07	0.000101884	0.121157	0.462608	0.341451	14		IGR	island
cg17734803	2.84e-07	0.000101884	0.165864	0.533863	0.367999	1	FOXD3-AS1	Body	island
cg14542334	2.84e-07	0.000101984	0.847865	0.626951	-0.220915	5	KCNIP1	Body	opensea
cg16333992	2.84e-07	0.000102008	0.0448798	0.29117	0.24629	4	STK32B	1stExon	island
cg24732964	2.85e-07	0.000102008	0.0344501	0.333287	0.298837	22	OSBP2	TSS200	island
cg23212050	2.85e-07	0.000102008	0.673462	0.429521	-0.24394	1		IGR	opensea
cg13477226	2.85e-07	0.000102224	0.566667	0.904996	0.338328	14	FLJ22447	Body	opensea
cg20634967	2.86e-07	0.000102347	0.110903	0.462785	0.351883	13		IGR	island
cg11197422	2.87e-07	0.000102561	0.650683	0.438705	-0.211978	5	PDE6A	Body	opensea
cg08287724	2.88e-07	0.000102603	0.344826	0.576554	0.231728	21	KCNE1	5'UTR	island
cg11282035	2.88e-07	0.000102603	0.832425	0.597213	-0.235212	17		IGR	opensea
cg24422188	2.88e-07	0.000102603	0.698718	0.421385	-0.277333	6	SGK1	TSS200	shore
cg05472398	2.88e-07	0.000102603	0.853246	0.584523	-0.268723	17	KSR1	5'UTR	opensea
cg08558397	2.89e-07	0.000102603	0.0650865	0.35918	0.294094	7	PRKAR1B	5'UTR	island
cg09900253	2.89e-07	0.000102603	0.580643	0.933984	0.353342	6	ACAT2	Body	shelf
cg27000059	2.89e-07	0.000102603	0.645812	0.382874	-0.262938	15		IGR	opensea
cg12238567	2.89e-07	0.000102603	0.768645	0.518255	-0.25039	17	SHISA6	Body	opensea
cg18504143	2.89e-07	0.000102603	0.753418	0.493891	-0.259528	1	CAMTA1	Body	opensea
cg11339224	2.89e-07	0.000102603	0.734375	0.509646	-0.224728	2		IGR	opensea
cg22659772	2.89e-07	0.000102603	0.619761	0.371121	-0.248639	8		IGR	opensea
cg17523124	2.89e-07	0.000102603	0.0690543	0.288095	0.219041	20	TMEM90B	5'UTR	island
cg15427906	2.9e-07	0.0001028	0.0881436	0.416148	0.328004	7	SP8	Body	island
cg10249705	2.9e-07	0.0001028	0.11399	0.343801	0.22981	11	GUCY1A2	TSS1500	island
cg19656282	2.92e-07	0.00010325	0.142044	0.499562	0.357518	2	TLX2	Body	island
cg00090261	2.92e-07	0.000103284	0.145007	0.40427	0.259263	8	RGS22	TSS1500	island
cg05384139	2.92e-07	0.000103284	0.700221	0.500063	-0.200158	12	PITPNM2	5'UTR	opensea
cg24171907	2.92e-07	0.000103284	0.0479036	0.436674	0.388771	2	CNRIP1	1stExon	island
cg08403131	2.93e-07	0.000103284	0.889021	0.553018	-0.336004	5		IGR	opensea
cg15239594	2.93e-07	0.000103378	0.561783	0.298899	-0.262884	5		IGR	opensea
cg22455914	2.93e-07	0.00010348	0.181248	0.574308	0.39306	18	LAMA1	Body	island
cg12191789	2.94e-07	0.000103544	0.850811	0.507845	-0.342966	6	COL12A1	Body	opensea
cg24889687	2.94e-07	0.000103596	0.607461	0.382791	-0.22467	20		IGR	opensea
cg22894486	2.94e-07	0.000103608	0.790457	0.57018	-0.220277	21		IGR	opensea
cg05204798	2.95e-07	0.000103608	0.0714241	0.310563	0.239139	11	MPPED2	1stExon	island
cg17565078	2.95e-07	0.000103608	0.0826572	0.416564	0.333907	13	GPR12	1stExon	island
cg06506328	2.96e-07	0.000103769	0.637596	0.399741	-0.237855	10	CTNNA3	Body	opensea
cg23300732	2.96e-07	0.000103811	0.068936	0.338899	0.269963	4	STK32B	TSS200	island
cg13819230	2.96e-07	0.000103828	0.766598	0.533264	-0.233334	7	CDK14	3'UTR	opensea
cg00772566	2.97e-07	0.000103828	0.685323	0.455665	-0.229658	3		IGR	opensea
cg05210412	2.97e-07	0.000103828	0.133002	0.368056	0.235054	17	CA4	5'UTR	island
cg10447352	2.97e-07	0.000103828	0.555284	0.33784	-0.217445	18		IGR	opensea
cg26307725	2.97e-07	0.000103828	0.647021	0.445217	-0.201804	6		IGR	opensea
cg09469540	2.98e-07	0.000103828	0.648352	0.883794	0.235441	4		IGR	opensea
cg13673164	2.98e-07	0.000103828	0.137402	0.405488	0.268085	1	SYPL2	1stExon	island
cg18629427	2.98e-07	0.000103828	0.15742	0.391755	0.234335	4	GRID2	Body	island
cg00951302	2.98e-07	0.000103828	0.719389	0.503914	-0.215475	6		IGR	opensea
cg17016369	2.98e-07	0.000103828	0.641804	0.383188	-0.258617	2		IGR	opensea
cg21959508	2.98e-07	0.000103828	0.687837	0.453522	-0.234316	8		IGR	opensea
cg09118932	2.99e-07	0.000103828	0.0953387	0.496712	0.401373	2	PXDN	TSS200	island
cg05196941	2.99e-07	0.000103828	0.664232	0.457721	-0.206511	13		IGR	opensea
cg01062126	2.99e-07	0.000103828	0.88401	0.680729	-0.203281	16	SNRNP25	Body	shore
cg12017745	2.99e-07	0.000103828	0.388875	0.726661	0.337786	11	EHBP1L1	Body	island
cg09751332	2.99e-07	0.000103828	0.838599	0.555122	-0.283477	16		IGR	opensea
cg13839457	2.99e-07	0.000103828	0.0945426	0.465233	0.370691	11		IGR	island
cg16496024	3e-07	0.00010395	0.547309	0.279977	-0.267332	21	PCP4	TSS1500	opensea
cg27624466	3e-07	0.000103976	0.814372	0.523694	-0.290679	6	MAP3K7	Body	opensea
cg09237133	3.01e-07	0.000103976	0.922583	0.665946	-0.256637	17	SECTM1	3'UTR	island
cg27093376	3.01e-07	0.000103976	0.832727	0.610753	-0.221974	17	RABEP1	TSS1500	shore
cg24839871	3.01e-07	0.000103976	0.348393	0.113111	-0.235283	15	SMAD3	Body	opensea
cg01471886	3.01e-07	0.000103976	0.158437	0.491681	0.333244	12	TSPAN11	TSS200	island
cg12193298	3.01e-07	0.000103976	0.644622	0.386936	-0.257686	5	LHFPL2	5'UTR	opensea
cg17033684	3.01e-07	0.000103976	0.793096	0.579757	-0.213339	17	SLC13A5	3'UTR	opensea
cg25554193	3.02e-07	0.000103976	0.0806765	0.393973	0.313296	9	NR5A1	5'UTR	island
cg05424884	3.02e-07	0.000104029	0.814072	0.515261	-0.298811	2		IGR	opensea
cg08130988	3.03e-07	0.000104029	0.0861421	0.386021	0.299879	2	EFEMP1	1stExon	island
cg14842121	3.03e-07	0.000104029	0.603198	0.339512	-0.263685	3	MECOM	5'UTR	opensea
cg15109851	3.03e-07	0.000104044	0.11139	0.493316	0.381926	3	FSTL1	5'UTR	island
cg11147278	3.04e-07	0.00010423	0.741181	0.422062	-0.319119	10		IGR	opensea
cg02622809	3.04e-07	0.00010423	0.418671	0.760781	0.34211	13		IGR	shelf
cg22725830	3.04e-07	0.00010423	0.789228	0.540585	-0.248642	13		IGR	opensea
cg17362171	3.04e-07	0.00010423	0.61529	0.380417	-0.234873	12	CACNA2D4	Body	opensea
cg24109980	3.05e-07	0.00010436	0.150581	0.497472	0.346892	10	SLC18A3	5'UTR	island
cg04926461	3.06e-07	0.000104412	0.82994	0.589684	-0.240256	3		IGR	shore
cg11902750	3.06e-07	0.000104428	0.708362	0.422688	-0.285674	17		IGR	opensea
cg00670637	3.07e-07	0.000104475	0.574144	0.288588	-0.285556	7		IGR	opensea
cg21657631	3.07e-07	0.000104475	0.414402	0.205676	-0.208726	12	CACNA1C	Body	opensea
cg05901579	3.07e-07	0.000104475	0.0946587	0.475743	0.381084	15	NTRK3	TSS1500	island
cg14763548	3.07e-07	0.000104475	0.119056	0.560145	0.44109	20	VSX1	1stExon	island
cg07115171	3.08e-07	0.000104475	0.776254	0.566855	-0.2094	8	LINC01289	TSS1500	opensea
cg06290690	3.08e-07	0.000104475	0.259852	0.521609	0.261757	9	TRIM14	Body	island
cg10084644	3.08e-07	0.000104475	0.284257	0.509659	0.225402	7	STAG3	TSS200	island
cg07622877	3.08e-07	0.000104475	0.581866	0.887782	0.305916	4		IGR	opensea
cg07409200	3.08e-07	0.000104475	0.717415	0.472492	-0.244923	13	C13orf30	TSS1500	opensea
cg21782409	3.09e-07	0.000104475	0.112237	0.449579	0.337341	4	UNC5C	TSS1500	island
cg04526104	3.09e-07	0.000104475	0.551086	0.332764	-0.218322	2		IGR	opensea
cg27614178	3.09e-07	0.000104475	0.619699	0.258303	-0.361396	2		IGR	opensea
cg04016252	3.09e-07	0.000104475	0.57741	0.858497	0.281087	16	IQCK	Body	opensea
cg01020758	3.09e-07	0.000104475	0.640032	0.38848	-0.251552	17	KRT36	Body	opensea
cg02309849	3.09e-07	0.000104475	0.558631	0.825813	0.267182	12	ARNTL2	Body	opensea
cg24288061	3.1e-07	0.000104475	0.641735	0.886176	0.244441	13		IGR	opensea
cg01834022	3.1e-07	0.000104475	0.0748232	0.42331	0.348487	4	EVC2	5'UTR	island
cg18143243	3.1e-07	0.000104475	0.0653491	0.437927	0.372578	3	CACNA2D3	TSS1500	island
cg10135483	3.1e-07	0.000104475	0.151879	0.451638	0.299759	6	HTR1E	1stExon	island
cg10373607	3.11e-07	0.000104475	0.823068	0.465049	-0.358018	20	TSHZ2	Body	shelf
cg08458657	3.11e-07	0.000104475	0.787523	0.570889	-0.216635	3	MASP1	Body	opensea
cg08077337	3.11e-07	0.00010448	0.208893	0.571212	0.362319	2	FZD7	1stExon	island
cg19050450	3.11e-07	0.00010448	0.759075	0.445135	-0.31394	12	CHST11	Body	opensea
cg11185844	3.11e-07	0.00010448	0.59892	0.305621	-0.293299	7	ELN	Body	opensea
cg27341866	3.12e-07	0.00010448	0.846435	0.414867	-0.431568	19	C19orf35	Body	island
cg08453609	3.12e-07	0.00010448	0.862995	0.618471	-0.244524	13	TRPC4	5'UTR	opensea
cg02238388	3.12e-07	0.00010448	0.128207	0.421968	0.293761	1	SYPL2	TSS200	island
cg17152801	3.12e-07	0.00010448	0.508914	0.290111	-0.218803	2	ADCY3	TSS200	shore
cg04184208	3.13e-07	0.000104796	0.0694656	0.403815	0.334349	14	C14orf132	Body	island
cg02187822	3.13e-07	0.000104796	0.367156	0.124063	-0.243093	16	CBFA2T3	5'UTR	shelf
cg07969984	3.14e-07	0.000104796	0.0727772	0.344524	0.271747	7	CALCR	TSS1500	island
cg06784420	3.15e-07	0.000104989	0.654678	0.262968	-0.391709	2		IGR	opensea
cg03446608	3.15e-07	0.000104989	0.109601	0.438397	0.328796	4	HHIP	5'UTR	island
cg00695187	3.15e-07	0.000104989	0.657566	0.858977	0.201411	11	PTPRJ	Body	opensea
cg02813748	3.15e-07	0.000104989	0.44295	0.795791	0.352841	20	SNX5	ExonBnd	opensea
cg05733203	3.16e-07	0.000105038	0.677456	0.880397	0.202941	13	DNAJC3	Body	opensea
cg09104196	3.16e-07	0.000105116	0.077955	0.379873	0.301918	15	LINC01586	TSS1500	island
cg16519100	3.16e-07	0.000105116	0.642057	0.283548	-0.358509	15	HDGFRP3	Body	opensea
cg11718886	3.17e-07	0.000105116	0.65514	0.900375	0.245236	1		IGR	shelf
cg07316873	3.17e-07	0.000105116	0.364701	0.616389	0.251688	7	ST7-AS2	Body	opensea
cg16793866	3.17e-07	0.000105116	0.154226	0.477009	0.322783	20	TMEM90B	5'UTR	island
cg07675966	3.17e-07	0.000105116	0.713293	0.450755	-0.262537	8	RALYL	Body	opensea
cg01556466	3.17e-07	0.000105116	0.778976	0.504499	-0.274477	7	ADCYAP1R1	Body	opensea
cg15048991	3.17e-07	0.000105116	0.117858	0.478601	0.360744	5	ADAMTS16	TSS1500	island
cg23080354	3.17e-07	0.000105116	0.0414976	0.423192	0.381694	22	PHF21B	TSS1500	island
cg05703358	3.18e-07	0.000105116	0.676675	0.387653	-0.289022	15	ITGA11	Body	opensea
cg20282837	3.18e-07	0.000105116	0.519498	0.855746	0.336248	10		IGR	opensea
cg20189318	3.18e-07	0.000105116	0.802114	0.59322	-0.208895	7	RUNDC3B	Body	opensea
cg16057587	3.18e-07	0.000105116	0.705686	0.475814	-0.229871	7	CHRM2	5'UTR	opensea
cg26586719	3.18e-07	0.000105116	0.859039	0.531901	-0.327138	16		IGR	opensea
cg13725172	3.19e-07	0.000105248	0.354922	0.581075	0.226153	6	ARMC2	Body	opensea
cg11805806	3.19e-07	0.000105304	0.72013	0.4417	-0.27843	12		IGR	opensea
cg09721612	3.19e-07	0.000105304	0.663809	0.436091	-0.227718	8		IGR	opensea
cg09709227	3.2e-07	0.00010534	0.894986	0.663469	-0.231517	13	RXFP2	Body	opensea
cg08526264	3.2e-07	0.00010534	0.85705	0.631834	-0.225216	11		IGR	opensea
cg12121047	3.21e-07	0.00010534	0.725332	0.440482	-0.28485	14		IGR	opensea
cg06186698	3.21e-07	0.00010534	0.0529678	0.334708	0.28174	3	C3orf72	5'UTR	island
cg23623714	3.21e-07	0.00010534	0.106856	0.466036	0.35918	21	OLIG1	1stExon	island
cg25012919	3.21e-07	0.00010534	0.101238	0.374982	0.273744	13	DCLK1	TSS200	island
cg09463233	3.22e-07	0.00010534	0.0487107	0.288931	0.24022	3	SUSD5	5'UTR	island
cg07073140	3.22e-07	0.00010534	0.712644	0.510384	-0.20226	5	NEURL1B	Body	shore
cg08953976	3.22e-07	0.00010534	0.078789	0.362752	0.283963	22	SCUBE1	TSS200	island
cg04079257	3.22e-07	0.00010534	0.516353	0.200084	-0.316269	10	LINC00601	TSS200	opensea
cg20098054	3.23e-07	0.00010534	0.660825	0.453556	-0.207269	17		IGR	opensea
cg07843958	3.23e-07	0.00010534	0.865326	0.604772	-0.260554	15	RASGRF1	Body	opensea
cg05911943	3.23e-07	0.00010534	0.818991	0.509788	-0.309203	11		IGR	opensea
cg01501819	3.24e-07	0.00010534	0.11303	0.395152	0.282121	19	KCNA7	TSS200	shore
cg15082028	3.24e-07	0.00010534	0.0926263	0.365165	0.272539	1	PAX7	Body	island
cg13377560	3.24e-07	0.00010534	0.700018	0.444571	-0.255446	22	MPPED1	Body	opensea
cg13410764	3.24e-07	0.00010534	0.616951	0.310305	-0.306646	9		IGR	opensea
cg01270593	3.24e-07	0.00010534	0.154888	0.37098	0.216092	14	ABHD12B	5'UTR	island
cg15887150	3.24e-07	0.00010534	0.585547	0.253941	-0.331606	18	LIPG	Body	shelf
cg00163702	3.24e-07	0.00010534	0.706785	0.476368	-0.230417	16	PKD1L2	TSS1500	opensea
cg01434562	3.25e-07	0.00010534	0.650422	0.370459	-0.279964	10	CCDC147	Body	opensea
cg16047094	3.25e-07	0.00010534	0.655951	0.443652	-0.2123	2		IGR	opensea
cg23187886	3.25e-07	0.00010534	0.0885286	0.335573	0.247044	13	COL4A2	Body	island
cg03163545	3.25e-07	0.00010534	0.734048	0.424244	-0.309804	16	IFT140	Body	shore
cg18937561	3.26e-07	0.000105439	0.446829	0.832064	0.385235	10	HSPA14	TSS1500	shore
cg18568990	3.26e-07	0.000105439	0.0915383	0.370609	0.279071	13	EDNRB	TSS1500	shore
cg15482872	3.26e-07	0.000105439	0.100577	0.396299	0.295722	13	SOX21	TSS1500	island
cg27247689	3.26e-07	0.000105439	0.676213	0.427792	-0.248421	8		IGR	shelf
cg26343443	3.26e-07	0.000105439	0.765752	0.53243	-0.233322	18	MAPK4	5'UTR	opensea
cg24192613	3.26e-07	0.000105439	0.864913	0.640215	-0.224698	12	RASSF8	5'UTR	opensea
cg13359948	3.26e-07	0.000105447	0.0492905	0.396247	0.346957	19	ZNF256	Body	island
cg19937513	3.27e-07	0.000105447	0.11433	0.433862	0.319532	8	DUSP26	1stExon	island
cg13077930	3.27e-07	0.000105447	0.610642	0.875445	0.264803	4	ALB	TSS1500	opensea
cg04188723	3.27e-07	0.000105447	0.8538	0.63307	-0.22073	15	GPR176	Body	opensea
cg06083965	3.27e-07	0.000105447	0.0576851	0.378892	0.321207	2	SH3RF3-AS1	Body	island
cg13703737	3.28e-07	0.000105447	0.556226	0.845305	0.289079	6	SLC22A23	Body	opensea
cg12159189	3.28e-07	0.000105447	0.122422	0.471103	0.34868	22		IGR	island
cg01743841	3.28e-07	0.000105447	0.18262	0.575482	0.392862	20	CHRNA4	1stExon	island
cg18684755	3.28e-07	0.000105447	0.848951	0.627516	-0.221434	19	RYR1	Body	shelf
cg01093476	3.28e-07	0.000105447	0.807126	0.319757	-0.487369	5	PDZD2	Body	opensea
cg16779321	3.29e-07	0.000105447	0.781522	0.549302	-0.23222	7	CREB5	5'UTR	opensea
cg11073499	3.29e-07	0.000105447	0.604429	0.337618	-0.26681	2	KLF7	Body	opensea
cg03794433	3.29e-07	0.000105447	0.822835	0.617529	-0.205306	15	ZNF710	5'UTR	shelf
cg22092128	3.29e-07	0.000105447	0.793226	0.551857	-0.24137	18		IGR	opensea
cg22033918	3.29e-07	0.000105447	0.837012	0.600613	-0.236399	2	LRP1B	Body	opensea
cg03407747	3.29e-07	0.000105447	0.244987	0.464306	0.219319	17	ALOX12	TSS200	island
cg22272305	3.3e-07	0.000105556	0.802735	0.565468	-0.237267	14		IGR	opensea
cg12017772	3.3e-07	0.000105556	0.551789	0.315011	-0.236778	5	NEURL1B	Body	shelf
cg18182475	3.31e-07	0.000105556	0.701864	0.932867	0.231002	4	RBPJ	Body	opensea
cg09251429	3.31e-07	0.000105556	0.199635	0.457094	0.257459	11	ROBO3	TSS200	island
cg02065637	3.31e-07	0.000105556	0.075935	0.43786	0.361925	20	MIR124-3	TSS1500	island
cg17428863	3.31e-07	0.000105626	0.774707	0.541806	-0.232902	2	SCTR	Body	opensea
cg00451011	3.33e-07	0.000105936	0.656234	0.369597	-0.286637	18	L3MBTL4	5'UTR	opensea
cg20921240	3.33e-07	0.000106035	0.552051	0.894365	0.342314	15	LRRK1	Body	opensea
cg14205632	3.34e-07	0.000106058	0.533764	0.2824	-0.251364	7	LHFPL3	Body	opensea
cg00650889	3.34e-07	0.000106058	0.744969	0.483384	-0.261585	11	MPPED2	Body	opensea
cg02926307	3.34e-07	0.000106058	0.771301	0.48391	-0.287391	12	NUAK1	Body	opensea
cg24843380	3.35e-07	0.000106058	0.180754	0.584728	0.403974	5	ZNF454	TSS1500	island
cg07738651	3.35e-07	0.000106058	0.50934	0.277488	-0.231852	2		IGR	opensea
cg17976564	3.35e-07	0.000106058	0.675016	0.41517	-0.259846	7	STEAP1B	Body	opensea
cg02126117	3.35e-07	0.000106058	0.0448345	0.276851	0.232016	13	SHISA2	TSS1500	island
cg18647259	3.35e-07	0.000106058	0.224352	0.516265	0.291912	17		IGR	island
cg15075241	3.35e-07	0.000106058	0.815939	0.496556	-0.319383	2	SNORA80B	TSS200	shore
cg03630821	3.35e-07	0.000106058	0.354065	0.644352	0.290287	19	A1BG	Body	island
cg03367149	3.36e-07	0.000106058	0.794573	0.5719	-0.222674	3		IGR	opensea
cg05290385	3.36e-07	0.000106058	0.829552	0.609877	-0.219675	4		IGR	opensea
cg21174375	3.36e-07	0.000106058	0.588874	0.88495	0.296076	14	SYNE2	Body	opensea
cg26013975	3.37e-07	0.000106137	0.823122	0.583361	-0.239761	4	CXCL2	TSS1500	shore
cg04551579	3.37e-07	0.000106137	0.702972	0.474457	-0.228515	5		IGR	opensea
cg05072243	3.37e-07	0.000106188	0.870336	0.627052	-0.243284	6	HIST1H2BM	TSS1500	shore
cg07230600	3.37e-07	0.000106259	0.751168	0.538288	-0.21288	17	YWHAEP7	Body	opensea
cg02815374	3.38e-07	0.000106259	0.385479	0.14333	-0.24215	3		IGR	opensea
cg24237035	3.38e-07	0.000106259	0.633119	0.269947	-0.363171	11	NRIP3	Body	shore
cg00500564	3.39e-07	0.000106259	0.10579	0.394985	0.289196	10	FAM196A	5'UTR	island
cg20331795	3.39e-07	0.000106259	0.211731	0.523624	0.311893	2	NXPH2	TSS200	island
cg18311495	3.39e-07	0.000106259	0.546882	0.226138	-0.320745	15		IGR	opensea
cg13748640	3.39e-07	0.000106259	0.577391	0.880846	0.303454	9	ERP44	Body	shelf
cg25711558	3.39e-07	0.000106259	0.625972	0.418048	-0.207924	7	CUX1	Body	opensea
cg11601252	3.4e-07	0.000106259	0.104832	0.476751	0.371919	15	LBXCOR1	Body	island
cg10077944	3.4e-07	0.000106259	0.806573	0.605848	-0.200725	5	SH3PXD2B	Body	shore
cg08870194	3.4e-07	0.000106259	0.0907492	0.367413	0.276664	2	ERBB4	TSS200	island
cg04030615	3.4e-07	0.000106259	0.113986	0.441909	0.327923	1	ACTA1	TSS200	island
cg17675263	3.4e-07	0.000106259	0.488297	0.266444	-0.221853	8	LOC101929217	Body	opensea
cg04239831	3.4e-07	0.000106259	0.762017	0.407019	-0.354998	15	AP3S2	Body	opensea
cg23278644	3.4e-07	0.000106259	0.591524	0.902365	0.310841	6	PNLDC1	Body	opensea
cg13212525	3.4e-07	0.000106259	0.85619	0.587335	-0.268855	3	OTOL1	1stExon	opensea
cg07458785	3.41e-07	0.000106259	0.757218	0.549924	-0.207294	17		IGR	shore
cg06769820	3.41e-07	0.000106259	0.41215	0.112894	-0.299256	4		IGR	opensea
cg02242858	3.41e-07	0.000106259	0.777061	0.56158	-0.215481	10	FRMD4A	Body	opensea
cg06387198	3.41e-07	0.000106259	0.859694	0.590321	-0.269373	2		IGR	opensea
cg16519705	3.42e-07	0.000106259	0.0659077	0.297439	0.231531	1	CHD5	1stExon	island
cg12062507	3.42e-07	0.000106259	0.647091	0.439015	-0.208076	3	FYCO1	TSS1500	shore
cg07012178	3.42e-07	0.000106259	0.781172	0.537608	-0.243564	7	PRKAG2	Body	shelf
cg17661841	3.42e-07	0.000106259	0.8721	0.659775	-0.212324	14		IGR	opensea
cg24157274	3.42e-07	0.000106259	0.807374	0.563336	-0.244037	1	LOC100130331	Body	opensea
cg12208258	3.43e-07	0.000106259	0.084716	0.431509	0.346793	18	CDH2	1stExon	island
cg04656222	3.43e-07	0.000106461	0.405759	0.655187	0.249428	17	DNAH2	Body	shore
cg06087882	3.45e-07	0.00010667	0.839087	0.55796	-0.281126	14		IGR	opensea
cg12645220	3.45e-07	0.00010667	0.0719663	0.288621	0.216655	20	PAK7	5'UTR	island
cg22894232	3.45e-07	0.00010667	0.45083	0.180335	-0.270495	6	GMDS	Body	opensea
cg06848060	3.45e-07	0.00010667	0.754216	0.500564	-0.253652	17	GUCY2D	Body	shore
cg26293570	3.45e-07	0.00010667	0.848824	0.635347	-0.213476	7	FBXO24	TSS1500	shore
cg16642284	3.45e-07	0.000106776	0.131819	0.492778	0.360959	10	FOXI2	TSS200	island
cg20708610	3.46e-07	0.000106786	0.500582	0.232279	-0.268303	12		IGR	opensea
cg19315397	3.46e-07	0.000106786	0.821836	0.609793	-0.212043	16		IGR	opensea
cg05067690	3.46e-07	0.000106786	0.787804	0.568391	-0.219413	20		IGR	opensea
cg27294813	3.46e-07	0.000106801	0.821475	0.50358	-0.317895	2	SH3RF3	Body	opensea
cg25119497	3.46e-07	0.000106801	0.893319	0.671113	-0.222206	1	NID1	Body	opensea
cg22290744	3.47e-07	0.000106801	0.0512506	0.332859	0.281608	4	EVC2	5'UTR	island
cg03316250	3.47e-07	0.000106875	0.13012	0.394416	0.264296	14	PTGDR	TSS200	island
cg03316917	3.47e-07	0.000106875	0.745194	0.417378	-0.327816	3	P2RY14	5'UTR	opensea
cg16292016	3.48e-07	0.000106875	0.164727	0.50715	0.342423	5	GHR	5'UTR	island
cg26667205	3.49e-07	0.000107067	0.058339	0.36902	0.310681	20		IGR	island
cg03875678	3.49e-07	0.00010713	0.511874	0.28012	-0.231754	14	GZMB	TSS200	opensea
cg00551389	3.49e-07	0.000107166	0.0973042	0.396852	0.299548	2	GBX2	TSS1500	island
cg02891293	3.5e-07	0.000107233	0.869231	0.62465	-0.244581	10	LRRC27	Body	opensea
cg06798578	3.5e-07	0.000107259	0.680064	0.414551	-0.265512	3		IGR	opensea
cg22015766	3.51e-07	0.000107323	0.50458	0.216492	-0.288089	6	C6orf106	Body	opensea
cg22702772	3.51e-07	0.000107323	0.0831024	0.457213	0.374111	3	CELSR3	1stExon	island
cg03708008	3.51e-07	0.00010738	0.762571	0.559384	-0.203188	18	TCF4	ExonBnd	opensea
cg14471200	3.51e-07	0.00010738	0.551632	0.302783	-0.24885	2		IGR	opensea
cg16983508	3.52e-07	0.00010738	0.50973	0.307997	-0.201732	16	PDILT	TSS1500	opensea
cg06536724	3.52e-07	0.00010738	0.657361	0.327227	-0.330134	17	PRKCA	Body	opensea
cg23207304	3.52e-07	0.00010738	0.747906	0.489912	-0.257994	5		IGR	shelf
cg11389172	3.52e-07	0.00010738	0.0891149	0.384395	0.29528	10	SLC18A3	TSS200	island
cg20073153	3.54e-07	0.00010776	0.487769	0.251403	-0.236366	10		IGR	opensea
cg09268812	3.54e-07	0.00010776	0.779328	0.570443	-0.208885	2		IGR	opensea
cg04355697	3.54e-07	0.00010776	0.518443	0.308721	-0.209722	13	GJA3	5'UTR	shelf
cg10396484	3.54e-07	0.000107857	0.105377	0.438045	0.332668	10	LBX1	TSS200	island
cg09037813	3.55e-07	0.000107857	0.651163	0.410687	-0.240476	2	LRRFIP1	TSS1500	shore
cg06727631	3.55e-07	0.000107857	0.777611	0.571842	-0.205769	13		IGR	opensea
cg18162948	3.55e-07	0.000107916	0.872035	0.644755	-0.227281	2		IGR	opensea
cg06519434	3.56e-07	0.000107916	0.658197	0.441245	-0.216952	3	SCN5A	Body	opensea
cg01148441	3.56e-07	0.000107955	0.0784448	0.380903	0.302458	22	MPPED1	TSS200	island
cg02903275	3.56e-07	0.000107955	0.565109	0.304937	-0.260172	14		IGR	opensea
cg19735698	3.57e-07	0.000107986	0.489151	0.191626	-0.297524	2	KLHL29	5'UTR	opensea
cg07433723	3.57e-07	0.000108097	0.586377	0.384634	-0.201742	17		IGR	opensea
cg23502883	3.58e-07	0.00010836	0.649784	0.439483	-0.210301	15		IGR	opensea
cg00842506	3.59e-07	0.000108472	0.564311	0.890162	0.325851	8	TNKS	3'UTR	opensea
cg09032499	3.59e-07	0.000108472	0.815982	0.59878	-0.217202	6		IGR	opensea
cg20789483	3.6e-07	0.0001085	0.562577	0.854773	0.292196	5	LOC340094	Body	opensea
cg00682096	3.6e-07	0.0001085	0.547575	0.75157	0.203995	17	LOC404266	Body	shore
cg08105352	3.6e-07	0.0001085	0.160859	0.474586	0.313727	1	SYT6	5'UTR	island
cg26184200	3.6e-07	0.0001085	0.701563	0.460854	-0.240709	5	LOC100506688	Body	opensea
cg25949958	3.61e-07	0.0001085	0.08261	0.379033	0.296423	11	PAX6	TSS200	island
cg19539004	3.61e-07	0.0001085	0.537505	0.297874	-0.239631	22	LIF	TSS1500	shore
cg26694454	3.61e-07	0.0001085	0.732387	0.450255	-0.282132	10		IGR	opensea
cg04813832	3.61e-07	0.0001085	0.174306	0.527633	0.353327	1	FOXD3	1stExon	island
cg14580567	3.62e-07	0.000108626	0.0949148	0.359381	0.264467	4	HHIP	1stExon	island
cg04946749	3.62e-07	0.000108691	0.122216	0.48658	0.364364	17	MGAT5B	Body	island
cg18529845	3.63e-07	0.000108808	0.112441	0.496072	0.383631	2	SRD5A2	TSS200	island
cg04478179	3.63e-07	0.000108808	0.0806032	0.330842	0.250239	4	RNF175	Body	island
cg12417685	3.63e-07	0.000108887	0.0732584	0.397893	0.324634	3	FAM19A4	TSS200	island
cg21007646	3.64e-07	0.000108918	0.600512	0.214316	-0.386196	9		IGR	opensea
cg16162104	3.65e-07	0.000109008	0.872995	0.63786	-0.235135	16	ERN2	TSS1500	shore
cg11111132	3.65e-07	0.000109008	0.0857949	0.409426	0.323631	11		IGR	island
cg02994918	3.65e-07	0.000109008	0.606315	0.394986	-0.211329	7		IGR	opensea
cg19925172	3.65e-07	0.000109008	0.580662	0.917192	0.33653	14	KIAA0586	Body	opensea
cg14247262	3.66e-07	0.000109137	0.783072	0.548496	-0.234576	14		IGR	opensea
cg17284609	3.66e-07	0.000109181	0.724133	0.464024	-0.26011	11	SOX6	TSS1500	opensea
cg16150706	3.67e-07	0.000109181	0.701741	0.436044	-0.265697	3	DLEC1	TSS1500	shore
cg08519923	3.67e-07	0.000109181	0.758251	0.465529	-0.292722	11		IGR	opensea
cg06304894	3.67e-07	0.000109225	0.732916	0.479717	-0.253199	5	RGS7BP	TSS1500	opensea
cg08682153	3.67e-07	0.000109225	0.579152	0.289853	-0.289299	5	PSD2	3'UTR	shelf
cg02138987	3.67e-07	0.000109225	0.736492	0.942594	0.206101	18	TCF4	Body	opensea
cg04273422	3.68e-07	0.000109353	0.558731	0.30793	-0.250801	19	TUBB4	Body	shelf
cg16794961	3.68e-07	0.000109373	0.861776	0.610671	-0.251104	2		IGR	opensea
cg14764476	3.69e-07	0.000109373	0.794933	0.538995	-0.255938	5		IGR	opensea
cg06251539	3.69e-07	0.000109373	0.077748	0.288527	0.210779	3	VGLL3	1stExon	island
cg09516965	3.69e-07	0.000109373	0.0851977	0.386246	0.301049	14	PTGDR	1stExon	island
cg12307297	3.69e-07	0.000109373	0.76816	0.535489	-0.232671	18	L3MBTL4	Body	opensea
cg10307691	3.69e-07	0.000109373	0.655926	0.385259	-0.270667	4		IGR	opensea
cg13453847	3.69e-07	0.000109386	0.76179	0.450333	-0.311457	5	LOC340094	TSS200	opensea
cg22512634	3.7e-07	0.000109386	0.548707	0.238277	-0.31043	1	CAPZB	Body	opensea
cg02457308	3.7e-07	0.000109386	0.86516	0.579974	-0.285187	20		IGR	opensea
cg21493870	3.7e-07	0.000109401	0.108758	0.401902	0.293144	17	HS3ST3A1	1stExon	island
cg19830380	3.71e-07	0.000109442	0.414216	0.137658	-0.276558	17	SDK2	Body	opensea
cg02859874	3.71e-07	0.000109442	0.721847	0.452015	-0.269832	20		IGR	opensea
cg02787166	3.72e-07	0.000109642	0.0722947	0.346213	0.273919	9	LHX3	Body	island
cg20868724	3.72e-07	0.000109643	0.788759	0.578167	-0.210592	19	FPR2	TSS200	opensea
cg17505819	3.72e-07	0.000109693	0.744726	0.540919	-0.203806	5	RGS7BP	Body	opensea
cg07717331	3.72e-07	0.000109693	0.788101	0.521328	-0.266774	20		IGR	opensea
cg01663603	3.73e-07	0.000109791	0.104426	0.427311	0.322884	20	KCNB1	TSS200	island
cg01117384	3.73e-07	0.000109844	0.591056	0.299069	-0.291986	20	PMEPA1	5'UTR	opensea
cg25718584	3.73e-07	0.000109844	0.746394	0.430283	-0.316111	7	EEPD1	Body	opensea
cg24452765	3.73e-07	0.000109844	0.772151	0.563254	-0.208897	15		IGR	shore
cg22768222	3.74e-07	0.000109848	0.572108	0.232113	-0.339995	6	RUNX2	Body	shelf
cg04712102	3.74e-07	0.000109848	0.888267	0.614665	-0.273601	10		IGR	opensea
cg05535908	3.74e-07	0.000109869	0.885762	0.676927	-0.208835	7		IGR	opensea
cg18355902	3.75e-07	0.000109869	0.11168	0.40196	0.29028	4	RNF175	5'UTR	island
cg05282049	3.75e-07	0.000109869	0.870351	0.612238	-0.258113	11		IGR	opensea
cg09002726	3.75e-07	0.000109869	0.859244	0.616714	-0.24253	11	MMP12	TSS200	opensea
cg22739441	3.75e-07	0.000109869	0.715674	0.446213	-0.269461	5		IGR	opensea
cg23383871	3.76e-07	0.000109869	0.068642	0.368232	0.29959	20		IGR	island
cg04177251	3.76e-07	0.000109869	0.598101	0.388941	-0.209159	4		IGR	opensea
cg19056926	3.76e-07	0.000109966	0.190184	0.571129	0.380945	18	GALR1	5'UTR	island
cg01162865	3.76e-07	0.000109966	0.64402	0.396788	-0.247232	1		IGR	opensea
cg13267931	3.77e-07	0.000109971	0.137909	0.505107	0.367198	7	EMID2	1stExon	island
cg24936695	3.77e-07	0.000109999	0.772713	0.56967	-0.203043	21	CLDN17	TSS200	opensea
cg26282761	3.77e-07	0.000109999	0.802851	0.579178	-0.223673	10	C10orf90	Body	shore
cg11099072	3.78e-07	0.000109999	0.601378	0.363073	-0.238305	1		IGR	opensea
cg09051420	3.78e-07	0.000109999	0.568112	0.880869	0.312756	16	SNTB2	Body	opensea
cg21782017	3.78e-07	0.000109999	0.615529	0.86038	0.244851	12	GRIP1	Body	opensea
cg01829945	3.78e-07	0.000109999	0.486335	0.165012	-0.321323	2		IGR	shore
cg16246713	3.78e-07	0.000109999	0.758017	0.536653	-0.221364	21	C21orf130	TSS200	opensea
cg05574244	3.79e-07	0.000110068	0.795771	0.56356	-0.232211	16	HS3ST4	Body	opensea
cg03978010	3.79e-07	0.000110068	0.730451	0.5296	-0.200851	22		IGR	opensea
cg11371119	3.8e-07	0.000110154	0.572206	0.898232	0.326026	6		IGR	opensea
cg25163837	3.8e-07	0.000110154	0.624959	0.324406	-0.300553	6		IGR	opensea
cg20402634	3.8e-07	0.000110155	0.762424	0.547573	-0.214851	4		IGR	opensea
cg18725599	3.82e-07	0.000110547	0.663466	0.448108	-0.215358	5	SLC6A7	3'UTR	opensea
cg19018097	3.82e-07	0.000110547	0.0581662	0.387681	0.329515	11	SNX32	TSS200	island
cg07723130	3.82e-07	0.000110547	0.0977111	0.397414	0.299703	5		IGR	island
cg01079345	3.82e-07	0.000110572	0.599436	0.223876	-0.37556	7	ATP6V0A4	Body	opensea
cg22525895	3.83e-07	0.000110574	0.695165	0.908064	0.212899	1	MIR29B2	TSS1500	opensea
cg05679002	3.83e-07	0.00011068	0.443653	0.785493	0.34184	3	TMCC1	TSS200	opensea
cg14270348	3.84e-07	0.00011068	0.0586023	0.303331	0.244729	11	NAV2	Body	island
cg00103543	3.84e-07	0.00011068	0.834434	0.526598	-0.307837	2		IGR	shelf
cg15221554	3.84e-07	0.00011068	0.755739	0.485626	-0.270113	2		IGR	opensea
cg27019651	3.84e-07	0.00011068	0.440607	0.144161	-0.296445	18		IGR	opensea
cg22763832	3.84e-07	0.00011068	0.765008	0.510233	-0.254775	8		IGR	opensea
cg02287909	3.85e-07	0.000110729	0.80068	0.465694	-0.334986	3		IGR	shelf
cg15699514	3.86e-07	0.000110794	0.65058	0.442257	-0.208323	10		IGR	opensea
cg08814020	3.86e-07	0.000110794	0.513978	0.779999	0.266021	2	POLR1A	Body	opensea
cg01801417	3.86e-07	0.000110794	0.742794	0.534049	-0.208745	16		IGR	opensea
cg05053928	3.87e-07	0.000110807	0.666908	0.450793	-0.216115	13	LINC00371	Body	opensea
cg20220678	3.87e-07	0.000110807	0.741147	0.447717	-0.29343	8	SH2D4A	Body	opensea
cg04926845	3.87e-07	0.000110807	0.416989	0.194215	-0.222774	20		IGR	opensea
cg01840860	3.87e-07	0.000110807	0.59108	0.343111	-0.247969	19	GPX4	TSS1500	shore
cg14339068	3.88e-07	0.000110807	0.15029	0.395248	0.244957	4		IGR	opensea
cg25429286	3.88e-07	0.000110807	0.0567711	0.407748	0.350976	8	C8orf88	TSS200	island
cg18352576	3.89e-07	0.000110807	0.555316	0.124339	-0.430977	1		IGR	opensea
cg07200348	3.89e-07	0.000110807	0.118559	0.370957	0.252397	13	NBEA	Body	island
cg20627156	3.89e-07	0.000110925	0.681357	0.366208	-0.315149	8		IGR	opensea
cg07525782	3.9e-07	0.000110925	0.767565	0.511096	-0.25647	5		IGR	opensea
cg04557026	3.9e-07	0.000110948	0.707785	0.500408	-0.207377	3	HHATL	Body	opensea
cg02919615	3.9e-07	0.000110948	0.185658	0.41724	0.231582	19	EFNA2	Body	island
cg18423626	3.9e-07	0.000110948	0.755597	0.427719	-0.327878	13		IGR	opensea
cg04531553	3.91e-07	0.000110948	0.701027	0.476587	-0.22444	4		IGR	opensea
cg12972164	3.91e-07	0.000110948	0.548273	0.25636	-0.291913	18	TTC39C	Body	opensea
cg25784220	3.92e-07	0.000111084	0.101667	0.460355	0.358687	19	ZSCAN18	1stExon	island
cg26170244	3.92e-07	0.000111084	0.493905	0.231827	-0.262078	15		IGR	opensea
cg17459215	3.92e-07	0.000111084	0.400057	0.73912	0.339063	2		IGR	opensea
cg18802754	3.92e-07	0.000111084	0.0892063	0.534664	0.445458	19	VSTM2B	TSS1500	island
cg15084470	3.93e-07	0.000111084	0.673613	0.880293	0.20668	1	SNRNP40	Body	shore
cg24169915	3.93e-07	0.000111084	0.388444	0.154735	-0.23371	14	C14orf177	1stExon	opensea
cg16291750	3.93e-07	0.000111084	0.785745	0.554058	-0.231687	3		IGR	opensea
cg01864535	3.93e-07	0.000111084	0.769512	0.567505	-0.202007	11		IGR	opensea
cg01838756	3.93e-07	0.000111084	0.72684	0.491712	-0.235128	12	NUAK1	Body	opensea
cg13943217	3.93e-07	0.000111084	0.120786	0.443948	0.323162	9	PRDM12	Body	island
cg04113257	3.93e-07	0.000111084	0.626734	0.388496	-0.238238	8		IGR	opensea
cg00326690	3.93e-07	0.000111084	0.686296	0.430446	-0.25585	19		IGR	shelf
cg11821817	3.93e-07	0.000111084	0.040285	0.26563	0.225345	15	KIAA1024	TSS1500	island
cg17349389	3.94e-07	0.000111084	0.129336	0.403318	0.273982	2	CTNNA2	Body	island
cg07537187	3.94e-07	0.000111084	0.52266	0.85434	0.33168	9	GOLM1	Body	opensea
cg06496489	3.94e-07	0.00011112	0.795981	0.593175	-0.202806	15		IGR	opensea
cg16903052	3.95e-07	0.00011112	0.755826	0.555674	-0.200152	19		IGR	opensea
cg06467674	3.95e-07	0.000111141	0.716879	0.495846	-0.221033	4		IGR	opensea
cg21825111	3.95e-07	0.000111164	0.637704	0.290366	-0.347338	2	PLA2R1	Body	opensea
cg01309041	3.95e-07	0.000111164	0.574407	0.324973	-0.249434	21	LINC00189	Body	opensea
cg26745882	3.96e-07	0.000111207	0.646676	0.29529	-0.351386	18	LDLRAD4	5'UTR	opensea
cg13960986	3.97e-07	0.000111207	0.79972	0.562736	-0.236985	2		IGR	opensea
cg12693548	3.97e-07	0.000111207	0.852022	0.586625	-0.265397	7	COL26A1	Body	opensea
cg14487398	3.97e-07	0.000111207	0.597939	0.362348	-0.235592	19	IGFL1	TSS1500	opensea
cg16021678	3.97e-07	0.000111207	0.578991	0.318107	-0.260884	13		IGR	opensea
cg15660897	3.97e-07	0.000111207	0.667234	0.457155	-0.210079	6	TBC1D22B	Body	opensea
cg21643178	3.97e-07	0.000111207	0.114027	0.422175	0.308148	6	TRIM15	Body	shore
cg01072057	3.97e-07	0.000111207	0.13609	0.372539	0.236449	2		IGR	island
cg23906738	3.97e-07	0.000111211	0.270224	0.620624	0.3504	14	NKX2-1	Body	island
cg09446855	3.98e-07	0.00011126	0.381442	0.145155	-0.236287	3		IGR	opensea
cg07184922	3.99e-07	0.000111369	0.562383	0.822703	0.260319	2	COPS7B	TSS1500	shore
cg15181893	3.99e-07	0.000111402	0.608986	0.400942	-0.208045	17	SAMD14	Body	opensea
cg22796507	4e-07	0.000111515	0.0983261	0.309637	0.211311	1	FOXE3	1stExon	island
cg23978504	4e-07	0.000111515	0.0868264	0.289244	0.202417	3	SOX2OT	Body	island
cg04007989	4e-07	0.000111515	0.537651	0.904477	0.366826	2	ITSN2	Body	opensea
cg24052101	4e-07	0.000111515	0.0839773	0.396929	0.312952	19	ZNF829	1stExon	island
cg20481032	4e-07	0.000111549	0.871915	0.660969	-0.210946	14	PRIMA1	Body	shelf
cg17805223	4.01e-07	0.000111579	0.690151	0.472439	-0.217712	15	CD276	Body	opensea
cg06051311	4.01e-07	0.00011158	0.479282	0.176174	-0.303108	6	TRIM15	5'UTR	opensea
cg05582719	4.02e-07	0.000111601	0.788747	0.498076	-0.290671	6	RIMS1	Body	opensea
cg19762764	4.02e-07	0.000111683	0.701581	0.373322	-0.328259	15	HDGFRP3	Body	opensea
cg07416733	4.02e-07	0.000111683	0.695468	0.438785	-0.256683	11	RHOD	Body	opensea
cg24011182	4.03e-07	0.000111683	0.851943	0.603228	-0.248716	9	PAPPA	Body	opensea
cg03301498	4.04e-07	0.000112002	0.769888	0.482487	-0.287401	19	MED29	3'UTR	shelf
cg15991072	4.04e-07	0.000112002	0.055335	0.351047	0.295712	1	IL12RB2	5'UTR	island
cg12761885	4.04e-07	0.000112002	0.510589	0.131269	-0.379321	15		IGR	opensea
cg12373617	4.06e-07	0.000112392	0.121304	0.428501	0.307198	5	KCNN2	1stExon	island
cg20209715	4.06e-07	0.000112392	0.786784	0.484961	-0.301823	10	KCNMA1	Body	opensea
cg21116077	4.06e-07	0.000112413	0.469122	0.768885	0.299763	1		IGR	opensea
cg25732612	4.07e-07	0.000112413	0.81813	0.588601	-0.229529	2	REEP1	Body	opensea
cg24457647	4.07e-07	0.000112413	0.693441	0.406176	-0.287265	1	UBE2U	TSS1500	opensea
cg18568496	4.07e-07	0.000112452	0.693813	0.441234	-0.252579	2	SLC8A1	TSS200	opensea
cg10354251	4.07e-07	0.000112453	0.693431	0.481046	-0.212385	4		IGR	opensea
cg01834840	4.07e-07	0.000112453	0.570369	0.935765	0.365396	1	MIA3	Body	opensea
cg03227958	4.08e-07	0.000112562	0.754291	0.500174	-0.254117	14	PRIMA1	3'UTR	opensea
cg03920003	4.09e-07	0.000112565	0.538513	0.309174	-0.229338	1	ADAR	5'UTR	shore
cg27336611	4.09e-07	0.000112565	0.792747	0.55195	-0.240797	13	COL4A2	Body	opensea
cg13182599	4.09e-07	0.00011267	0.310699	0.103439	-0.20726	14		IGR	shore
cg22746058	4.09e-07	0.00011267	0.126078	0.377418	0.25134	10	PTF1A	TSS1500	island
cg12058947	4.1e-07	0.00011268	0.114697	0.458286	0.343589	15	HDGFRP3	1stExon	island
cg22631694	4.1e-07	0.00011268	0.816675	0.474695	-0.34198	12		IGR	opensea
cg09121152	4.1e-07	0.00011268	0.724083	0.491851	-0.232232	13		IGR	opensea
cg25730685	4.1e-07	0.00011268	0.12213	0.524625	0.402496	1		IGR	island
cg18115507	4.11e-07	0.00011268	0.0749147	0.336802	0.261887	13	NALCN	TSS1500	island
cg17974015	4.11e-07	0.00011268	0.635507	0.411163	-0.224344	11		IGR	opensea
cg05368966	4.11e-07	0.000112747	0.647576	0.323366	-0.32421	12		IGR	opensea
cg21524784	4.12e-07	0.00011281	0.558993	0.842858	0.283864	10	MIR1296	TSS1500	opensea
cg03244990	4.12e-07	0.000112906	0.705628	0.504613	-0.201015	18	DLGAP1	Body	opensea
cg19917296	4.13e-07	0.000112927	0.692556	0.4896	-0.202956	8		IGR	opensea
cg24342409	4.13e-07	0.000112944	0.0862351	0.377954	0.291719	15	ST8SIA2	Body	island
cg20677901	4.13e-07	0.000112956	0.0784626	0.428187	0.349724	1	TP73	TSS1500	island
cg12602727	4.14e-07	0.000112956	0.678855	0.402682	-0.276173	15		IGR	opensea
cg02058408	4.14e-07	0.000112956	0.30903	0.599444	0.290414	17		IGR	island
cg02478448	4.14e-07	0.000112956	0.133038	0.520008	0.38697	13	CCNA1	1stExon	island
cg14891427	4.14e-07	0.000112968	0.798715	0.546804	-0.251911	7	CPVL	Body	opensea
cg09474331	4.14e-07	0.000112968	0.081068	0.451681	0.370613	19	TTYH1	1stExon	shore
cg07352127	4.15e-07	0.000112968	0.683572	0.46567	-0.217902	8		IGR	opensea
cg13776526	4.15e-07	0.000112968	0.734806	0.432742	-0.302064	2	IL1RL1	TSS1500	opensea
cg02259324	4.15e-07	0.000112968	0.105514	0.395698	0.290184	15		IGR	island
cg08335107	4.15e-07	0.000112968	0.663671	0.416133	-0.247538	2		IGR	opensea
cg04876396	4.16e-07	0.000112968	0.81121	0.511617	-0.299594	6	LOC101928516	Body	opensea
cg18712349	4.16e-07	0.000112968	0.898475	0.615679	-0.282795	14		IGR	opensea
cg00884188	4.16e-07	0.000112968	0.616383	0.916107	0.299724	14	SYNE2	Body	opensea
cg13662293	4.16e-07	0.000112968	0.815638	0.589276	-0.226362	11	LOC101927495	Body	shore
cg25934095	4.17e-07	0.000112968	0.498213	0.85775	0.359537	6	SSR1	Body	opensea
cg02434443	4.17e-07	0.000112968	0.0674547	0.322004	0.25455	11	INSC	TSS200	island
cg02557695	4.17e-07	0.000112968	0.0837674	0.349648	0.265881	7	FZD1	1stExon	island
cg20092531	4.17e-07	0.000113023	0.140822	0.484073	0.343251	18		IGR	island
cg24323861	4.18e-07	0.000113096	0.561957	0.360231	-0.201727	6	RIMS1	Body	opensea
cg04191198	4.18e-07	0.000113096	0.682856	0.429536	-0.25332	20		IGR	opensea
cg07268267	4.19e-07	0.000113169	0.728717	0.465266	-0.263451	13	SIAH3	Body	opensea
cg22328786	4.19e-07	0.000113253	0.0437124	0.257908	0.214195	20	C20orf117	1stExon	island
cg20454249	4.2e-07	0.000113335	0.813077	0.503391	-0.309685	2		IGR	opensea
cg00919041	4.2e-07	0.000113335	0.340562	0.601044	0.260482	7	NRCAM	5'UTR	opensea
cg12609577	4.2e-07	0.000113362	0.426093	0.715433	0.28934	8	FAM49B	Body	opensea
cg08063428	4.21e-07	0.000113362	0.882451	0.586639	-0.295813	2		IGR	opensea
cg11711113	4.21e-07	0.000113362	0.673496	0.328183	-0.345313	2		IGR	opensea
cg09745256	4.21e-07	0.000113367	0.507344	0.284166	-0.223179	1	MIR1273E	Body	opensea
cg25090204	4.22e-07	0.00011338	0.782786	0.448619	-0.334167	7		IGR	opensea
cg12846656	4.22e-07	0.00011338	0.411661	0.147501	-0.26416	5		IGR	opensea
cg20128335	4.22e-07	0.000113408	0.885386	0.590862	-0.294523	6	KHDRBS2	Body	opensea
cg22946150	4.22e-07	0.000113423	0.110968	0.431377	0.320408	15	SH3GL3	Body	island
cg22928365	4.22e-07	0.000113423	0.811882	0.531081	-0.280801	3		IGR	opensea
cg08484383	4.23e-07	0.000113436	0.806967	0.48844	-0.318527	15	LINC01314	Body	opensea
cg15428496	4.23e-07	0.000113436	0.511945	0.779183	0.267238	3	CTDSPL	Body	opensea
cg00615473	4.23e-07	0.000113436	0.0676278	0.386913	0.319285	21	TIAM1	5'UTR	island
cg08392104	4.23e-07	0.000113436	0.764263	0.49948	-0.264783	13	EEF1DP3	Body	opensea
cg00162231	4.23e-07	0.000113436	0.149956	0.419267	0.269311	3	SLC6A1	5'UTR	island
cg13353699	4.24e-07	0.000113462	0.0841789	0.36302	0.278841	13	WASF3	5'UTR	island
cg17425351	4.24e-07	0.000113462	0.805743	0.539695	-0.266048	11		IGR	opensea
cg17551620	4.24e-07	0.000113466	0.792118	0.543187	-0.248931	11		IGR	opensea
cg03005603	4.24e-07	0.000113466	0.130748	0.460995	0.330247	19	ZNF880	5'UTR	island
cg24018185	4.25e-07	0.000113549	0.722003	0.457091	-0.264912	12		IGR	opensea
cg09970565	4.25e-07	0.000113588	0.500502	0.869306	0.368804	1	INPP5B	Body	opensea
cg12075445	4.25e-07	0.000113588	0.103573	0.469272	0.365699	12	GALNT9	TSS200	island
cg10712211	4.26e-07	0.000113634	0.599534	0.312819	-0.286715	8		IGR	opensea
cg14179389	4.28e-07	0.000113927	0.191341	0.454403	0.263063	1	GFI1	Body	island
cg10379479	4.29e-07	0.000113927	0.382848	0.632891	0.250043	3	ADCY5	Body	opensea
cg01959562	4.29e-07	0.000113927	0.0588794	0.354048	0.295168	4	IGFBP7	TSS200	island
cg18733757	4.29e-07	0.000113927	0.60353	0.281366	-0.322164	10	ACSL5	TSS1500	opensea
cg00951030	4.29e-07	0.000113927	0.194717	0.428486	0.233769	12	P2RX2	TSS200	island
cg01663277	4.3e-07	0.000113966	0.667203	0.423884	-0.243319	1		IGR	opensea
cg23701962	4.3e-07	0.000113966	0.600193	0.354277	-0.245915	1		IGR	opensea
cg07730673	4.3e-07	0.00011401	0.273022	0.0507139	-0.222308	3	PIGX	TSS1500	shore
cg15547513	4.31e-07	0.000114069	0.787617	0.521858	-0.265758	4	RNF150	Body	opensea
cg11699435	4.31e-07	0.000114113	0.13472	0.39809	0.26337	13	SOX21	TSS1500	island
cg06286328	4.31e-07	0.000114173	0.66549	0.309654	-0.355835	20		IGR	opensea
cg18612880	4.32e-07	0.0001142	0.787923	0.443027	-0.344896	11	NCAM1	Body	opensea
cg19620080	4.32e-07	0.000114288	0.809324	0.532996	-0.276328	2	SH3RF3	Body	opensea
cg01800345	4.33e-07	0.000114543	0.105555	0.347432	0.241877	3	KCNAB1	Body	island
cg24783070	4.34e-07	0.000114621	0.705331	0.492196	-0.213135	2	PRKAG3	TSS1500	opensea
cg13096260	4.35e-07	0.000114709	0.0615209	0.261712	0.200191	8	SDC2	TSS200	island
cg03442322	4.35e-07	0.000114709	0.597446	0.863814	0.266368	10	NRP1	Body	opensea
cg19818072	4.35e-07	0.000114709	0.768358	0.484596	-0.283762	2		IGR	opensea
cg19871597	4.36e-07	0.000114834	0.823781	0.458969	-0.364812	13		IGR	opensea
cg08492619	4.36e-07	0.000114834	0.124469	0.408452	0.283983	13	SLITRK5	TSS1500	island
cg17128799	4.36e-07	0.000114856	0.695896	0.396472	-0.299424	1	PANK4	TSS1500	shore
cg12964792	4.37e-07	0.000114911	0.539798	0.245461	-0.294337	1		IGR	opensea
cg25479215	4.37e-07	0.000114922	0.687679	0.407164	-0.280515	14		IGR	opensea
cg20387870	4.37e-07	0.000114926	0.482857	0.854605	0.371748	12	HECTD4	Body	opensea
[truncated: 36,239 more rows]
