# Supplementary material for: Genome-wide DNA methylation profiling identifies epigenetic signatures of gastric cardiac intestinal metaplasia
Source: J Transl Med. 2020 Jul 31;18:292. doi: 10.1186/s12967-020-02453-2 (PMC7393819; doi:10.1186/s12967-020-02453-2)
Supplement: Supplementary file 4 — Additional file 4: Table S3. Genomic distribution of the probes in different groups. [file 12967_2020_2453_MOESM4_ESM.xls]

## Sheet: Table S3
Table S3. Genomic distribution of the probes in different groups
Genomic region	Probes in 850K array	Hypermethylated DMPs	Hypomethylated DMPs
Gene region
Promoter (%)	12745 (33.3)	9663 (44.9)	3082 (18.4)
Gene body (%)	13037 (34.1)	7074 (32.9)	5963 (35.7)
3'UTR (%)	630 (1.6)	420 (1.9)	210 (1.3)
IGR (%)	11825 (31.0)	4371 (20.3)	7454 (44.6)
CpG island region
Island (%)	11689 (30.6)	11599 (53.9)	90 (0.5)
Shore (%)	4472 (11.7)	3088 (14.3)	1384 (8.3)
Shelf (%)	1686 (4.4)	775 (3.6)	911 (5.5)
Open sea (%)	20390 (53.3)	6066 (28.2)	14324 (85.7)
