# Supplementary material for: Genome-wide DNA methylation profiling identifies epigenetic signatures of gastric cardiac intestinal metaplasia
Source: J Transl Med. 2020 Jul 31;18:292. doi: 10.1186/s12967-020-02453-2 (PMC7393819; doi:10.1186/s12967-020-02453-2)
Supplement: Supplementary file 5 — Additional file 5: Table S4. List of 6784 DMPs located in promoter-associated CpG islands. [file 12967_2020_2453_MOESM5_ESM.xls]

## Sheet: Table S4
Table S4. List of 6,784 DMPs located in promoter-associated CpG islands
Probe ID	p value	Adj. p value	Normal_AVG	IM_AVG	Delta beta	Gene symbol	Gene region	CpG island region
cg18986090	9.35e-07	0.000144458	0.682223	0.360536	-0.321687	LRFN4	5'UTR	island
cg22027433	1.72e-07	8.9e-05	0.404979	0.0863318	-0.318647	ERN1	TSS1500	island
cg15406617	7.86e-07	0.000136026	0.491186	0.173723	-0.317463	PXYLP1	TSS1500	island
cg00400028	1.27e-05	0.000454766	0.546225	0.272411	-0.273814	PXYLP1	TSS1500	island
cg03535793	0.000622674	0.00451245	0.412925	0.140632	-0.272293	EFCAB4B	TSS1500	island
cg20000755	8.08e-07	0.000136881	0.32621	0.0647412	-0.261469	ERN1	TSS1500	island
cg27121758	7.9e-06	0.0003606	0.688855	0.436463	-0.252393	S1PR4	TSS200	island
cg04126261	7.86e-05	0.00124196	0.518691	0.267284	-0.251407	INPP5D	5'UTR	island
cg21068480	3.89e-06	0.000257381	0.372947	0.131699	-0.241248	ATOH8	TSS1500	island
cg03313364	0.000120025	0.00160274	0.564057	0.328543	-0.235514	STAT5A	5'UTR	island
cg06034082	5.64e-05	0.00102121	0.358821	0.125083	-0.233738	PXYLP1	TSS1500	island
cg14042635	0.000464893	0.00373709	0.530416	0.30583	-0.224586	STAT5A	5'UTR	island
cg14324200	3.24e-05	0.000748791	0.405577	0.182955	-0.222623	SAMD11	5'UTR	island
cg12250993	0.000398755	0.00338809	0.643882	0.428444	-0.215437	TCONS_00029157	TSS200	island
cg11335133	0.000360946	0.00317893	0.350321	0.135849	-0.214472	LRRC8D	5'UTR	island
cg14393462	0.000134792	0.00172002	0.372342	0.160869	-0.211473	LRFN4	5'UTR	island
cg04126424	5.82e-06	0.000311363	0.727953	0.526124	-0.201829	EGFL7	TSS1500	island
cg27242132	1.46e-05	0.000487554	0.248975	0.448987	0.200012	PRDM8	5'UTR	island
cg20387815	1.84e-05	0.0005514	0.199085	0.399099	0.200014	POMC	TSS200	island
cg00518386	0.00159744	0.00844095	0.0730077	0.27303	0.200022	GRIN2A	TSS1500	island
cg15554875	6e-05	0.00105923	0.0865629	0.286594	0.200031	SIX2	TSS200	island
cg10850258	0.000104763	0.00147472	0.158488	0.358533	0.200045	CRMP1	TSS200	island
cg08510264	0.000741619	0.00506548	0.137587	0.337659	0.200072	IRS2	1stExon	island
cg17708167	0.000170436	0.00198406	0.103144	0.303247	0.200102	LBXCOR1	TSS200	island
cg09596674	3.88e-05	0.000827564	0.381316	0.58143	0.200114	LRRC2	5'UTR	island
cg22777326	9.94e-05	0.0014302	0.105868	0.306025	0.200158	NKX3-2	TSS1500	island
cg07609862	5.64e-06	0.00030662	0.276572	0.476733	0.20016	MTNR1B	1stExon	island
cg02531437	0.000178193	0.00204053	0.224351	0.424515	0.200165	PRLHR	TSS200	island
cg13959523	0.00107019	0.00644593	0.153026	0.353193	0.200168	CHST8	5'UTR	island
cg00698685	7.22e-05	0.00117988	0.127727	0.327916	0.20019	DRD1	TSS200	island
cg13096260	4.35e-07	0.000114709	0.0615209	0.261712	0.200191	SDC2	TSS200	island
cg16877924	1.23e-05	0.00044813	0.0872088	0.287452	0.200243	NOTO	TSS200	island
cg19458020	0.000928427	0.00587097	0.292983	0.493267	0.200284	RARA	TSS1500	island
cg23734973	9.46e-05	0.00138752	0.0980102	0.298302	0.200292	GRIA2	TSS1500	island
cg07300178	0.000211579	0.0022681	0.101867	0.302184	0.200317	VAX2	TSS1500	island
cg13342435	0.00101687	0.00623296	0.275092	0.47544	0.200348	MPPED2	5'UTR	island
cg04250847	0.00018126	0.00206247	0.0700515	0.2704	0.200349	PPFIA2	5'UTR	island
cg10345326	6.21e-05	0.00108023	0.110598	0.31095	0.200352	LUZP2	TSS1500	island
cg03358592	0.000411658	0.00345768	0.0682693	0.268622	0.200353	KANK1	5'UTR	island
cg26748449	0.000163752	0.00193586	0.0752639	0.275623	0.200359	KCNG1	1stExon	island
cg02700606	7.85e-06	0.000359632	0.0859933	0.286354	0.200361	EBF3	TSS1500	island
cg07002201	0.000122452	0.00162169	0.175203	0.375573	0.200369	FUT9	5'UTR	island
cg24500832	2.56e-05	0.000657731	0.0698431	0.270213	0.20037	HOXC9	1stExon	island
cg16502377	0.000607652	0.00444094	0.160894	0.361278	0.200384	TBX20	TSS1500	island
cg12907702	5.74e-05	0.00103158	0.0748487	0.275278	0.20043	ASTN1	1stExon	island
cg16519321	1.93e-05	0.00056632	0.095769	0.29622	0.200451	MYOD1	1stExon	island
cg26913248	0.000906911	0.00578289	0.293409	0.493861	0.200453	TWIST2	TSS1500	island
cg27294268	2.49e-06	0.000212508	0.170295	0.370755	0.20046	SFTA3	TSS1500	island
cg26439710	3.48e-05	0.000778814	0.0697899	0.270256	0.200466	C13orf38	1stExon	island
cg00142072	6.68e-06	0.000332944	0.38069	0.58116	0.20047	WT1	TSS200	island
cg11238048	0.000158181	0.00189532	0.261593	0.46208	0.200487	DACT2	TSS200	island
cg04899492	0.000584909	0.00433441	0.0717013	0.272197	0.200496	NRSN1	TSS200	island
cg04985396	0.00043743	0.00359514	0.0702876	0.270784	0.200496	NEGR1	TSS1500	island
cg09046055	0.000908838	0.0057905	0.175408	0.375915	0.200507	PRR18	1stExon	island
cg18731656	0.000197869	0.00217589	0.0940267	0.294535	0.200509	PTPRD-AS2	TSS1500	island
cg17840509	0.000180083	0.00205425	0.179235	0.379746	0.200511	ELAVL2	TSS200	island
cg13308243	5.91e-05	0.00104874	0.101434	0.301957	0.200523	PDPN	TSS1500	island
cg26911613	0.00026264	0.00260094	0.117121	0.317648	0.200528	ADAMTS10	TSS200	island
cg14102128	0.000888313	0.00570406	0.217948	0.418486	0.200538	2019-09-10	5'UTR	island
cg15237899	9.69e-05	0.00140864	0.0609543	0.261539	0.200584	FOXB2	1stExon	island
cg21174533	0.00011602	0.00156985	0.0882742	0.2889	0.200626	DIO3	TSS1500	island
cg18498593	0.000485139	0.00384007	0.122057	0.322689	0.200632	HOXB13	TSS200	island
cg00884606	0.000134001	0.00171372	0.15881	0.359457	0.200647	NOL4	TSS200	island
cg23169957	6.92e-05	0.0011509	0.232401	0.43308	0.200679	MACROD2	TSS200	island
cg20942223	0.000309588	0.00288198	0.177409	0.37812	0.200711	EN2	1stExon	island
cg14473924	0.00191434	0.00955712	0.245327	0.446055	0.200728	PDZRN3	TSS200	island
cg19707040	2.27e-05	0.000615418	0.131246	0.331975	0.200729	CTNNA2	1stExon	island
cg20068620	2.16e-05	0.000599953	0.149488	0.350224	0.200736	MAPK4	TSS1500	island
cg00965931	0.000313658	0.00290577	0.0465924	0.247341	0.200749	CABLES1	5'UTR	island
cg08892705	9.1e-06	0.000384841	0.0677993	0.268573	0.200774	SYNM	1stExon	island
cg20937139	6.74e-05	0.00113386	0.143569	0.344352	0.200783	PDGFC	TSS1500	island
cg00480264	0.00025726	0.00256565	0.254391	0.455176	0.200785	MOS	TSS200	island
cg12407459	0.000735393	0.00503596	0.056226	0.257027	0.200801	PKNOX2	5'UTR	island
cg04961235	0.000243336	0.00247735	0.281599	0.482407	0.200808	PAPOLB	TSS200	island
cg26316946	0.00115729	0.00679137	0.162702	0.363518	0.200816	GRIK2	1stExon	island
cg23794278	0.000484757	0.003838	0.284196	0.485019	0.200823	ASPG	TSS200	island
cg00516449	0.00068499	0.00480422	0.110512	0.311408	0.200896	RXFP3	5'UTR	island
cg08894761	0.00128686	0.00729023	0.248373	0.449328	0.200954	SRD5A2	TSS200	island
cg06441568	3.02e-06	0.000230391	0.0765816	0.277574	0.200993	NKX6-1	TSS200	island
cg21286001	5.01e-05	0.000955904	0.0713563	0.272369	0.201013	TPBGL	TSS200	island
cg11374425	0.000747506	0.00509099	0.0503043	0.251318	0.201014	FEZF2	TSS1500	island
cg12610471	0.000153005	0.00185619	0.368668	0.569725	0.201057	SPAG6	TSS200	island
cg09626193	0.00159543	0.00843405	0.143152	0.344223	0.201071	SOX17	TSS1500	island
cg18984724	0.000230413	0.00239318	0.258906	0.459987	0.20108	SPEG	TSS200	island
cg09982773	0.00147989	0.00801478	0.637703	0.838795	0.201093	KCP	TSS200	island
cg01773217	0.000209055	0.00225096	0.112213	0.313306	0.201093	GPR12	TSS1500	island
cg19233753	0.00167033	0.00870539	0.0977424	0.298843	0.201101	NMBR	TSS200	island
cg15662768	6.06e-06	0.000317886	0.269633	0.470736	0.201103	HRH3	TSS1500	island
cg26691307	0.000449796	0.00365821	0.14702	0.348163	0.201143	KCNN2	1stExon	island
cg10074727	1.45e-05	0.000485181	0.192786	0.393943	0.201157	GCM2	TSS1500	island
cg22974228	2.11e-05	0.000593185	0.202527	0.403686	0.201158	ALX4	TSS1500	island
cg22319311	2.9e-05	0.000702465	0.0693428	0.270502	0.201159	TSPYL5	TSS200	island
cg03363743	0.000162579	0.00192761	0.164391	0.365597	0.201206	SLC6A4	5'UTR	island
cg04549162	0.00136246	0.00757839	0.344318	0.545547	0.201229	GPR26	TSS200	island
cg14551002	4.47e-05	0.000895167	0.0657177	0.266956	0.201238	DOC2B	TSS200	island
cg25177452	0.000181713	0.00206561	0.0661436	0.267384	0.20124	TMEM171	5'UTR	island
cg06059755	0.000165963	0.00195202	0.115167	0.316445	0.201278	HMGA2	TSS200	island
cg00741836	8.73e-06	0.000377493	0.0774373	0.278716	0.201279	DOK5	TSS200	island
cg16517851	0.000557709	0.00420334	0.232003	0.43334	0.201337	TBX5	5'UTR	island
cg25358039	0.00167804	0.00873373	0.0600986	0.261438	0.20134	ACSS3	TSS200	island
cg05469759	0.000697658	0.00486301	0.0519366	0.253293	0.201356	NDRG4	TSS1500	island
cg08079580	0.000531794	0.00407767	0.025897	0.227263	0.201366	BNIP3	TSS1500	island
cg20967975	0.000577719	0.00429927	0.0373336	0.238701	0.201367	NEXN	5'UTR	island
cg18432099	2.18e-05	0.000602891	0.0782483	0.279623	0.201374	TACR1	TSS1500	island
cg19536810	0.00130093	0.00734497	0.109225	0.310608	0.201383	LRIG3	1stExon	island
cg02606808	3.37e-05	0.000766032	0.0511534	0.25254	0.201387	MAP1B	1stExon	island
cg13376598	0.000517033	0.00400265	0.100722	0.302114	0.201393	LUZP2	TSS1500	island
cg19741945	0.000951416	0.00596749	0.0687019	0.270154	0.201452	TRIM71	1stExon	island
cg14823162	4.16e-05	0.000859086	0.0706063	0.272065	0.201459	POU3F2	TSS1500	island
cg21957156	0.000277228	0.00268942	0.0849041	0.286383	0.201479	SLC30A2	TSS200	island
cg00856839	0.000171865	0.00199376	0.0882368	0.28972	0.201484	PALM2	TSS200	island
cg16598292	0.000193747	0.00214827	0.0895412	0.291033	0.201492	MOGAT1	TSS200	island
cg16680522	4.48e-05	0.0008965	0.077951	0.279457	0.201506	TMEM215	TSS200	island
cg14163665	4.42e-06	0.000273652	0.0384169	0.239945	0.201528	ALK	TSS200	island
cg14034197	0.00142208	0.00779857	0.0910775	0.292626	0.201548	GREB1L	5'UTR	island
cg22179082	0.0017347	0.00893354	0.20842	0.409973	0.201553	GPR12	5'UTR	island
cg22645427	2.62e-06	0.000217256	0.0887139	0.290269	0.201555	LOC284798	TSS1500	island
cg05013728	0.000583428	0.00432764	0.0796789	0.281234	0.201556	TRH	5'UTR	island
cg23475371	4.04e-05	0.000845453	0.145461	0.347017	0.201556	GRIK1	5'UTR	island
cg26667699	0.000405395	0.00342402	0.0471298	0.248708	0.201578	COL23A1	TSS200	island
cg04275404	0.000265821	0.00261988	0.0872063	0.288797	0.201591	KIAA1217	5'UTR	island
cg08089567	2.78e-06	0.000222241	0.223989	0.425621	0.201632	AIRE	1stExon	island
cg11334771	1.38e-05	0.000473924	0.0603264	0.261981	0.201655	PHOX2A	TSS200	island
cg14568217	0.00101376	0.00622032	0.0347593	0.236488	0.201729	SNCB	5'UTR	island
cg26387689	2.34e-05	0.00062559	0.121725	0.323458	0.201732	PDE3A	TSS1500	island
cg17186107	7.35e-06	0.000348572	0.146067	0.347808	0.201741	HELT	1stExon	island
cg15927927	0.000191875	0.00213481	0.0739928	0.275749	0.201756	PPP2R2B	TSS200	island
cg07578826	0.00055459	0.00418927	0.276028	0.477812	0.201784	SPHKAP	TSS200	island
cg13536757	0.000679664	0.00477974	0.0628325	0.264628	0.201795	ZNF804A	1stExon	island
cg17183546	5.97e-05	0.00105607	0.107869	0.30967	0.201801	D4S234E	TSS200	island
cg10038618	0.00123082	0.00707731	0.284733	0.486549	0.201816	TP73	TSS1500	island
cg20948997	0.000238123	0.00244331	0.16162	0.363451	0.201831	XKR4	TSS1500	island
cg15013463	0.00036964	0.00322838	0.179616	0.381477	0.201861	KCNMA1	TSS1500	island
cg08747777	4.84e-05	0.000937649	0.0869348	0.288823	0.201888	CDH11	TSS1500	island
cg14334298	0.000502609	0.00393002	0.120911	0.322802	0.201892	MOGAT1	5'UTR	island
cg13811417	0.000255869	0.0025571	0.180624	0.382525	0.201902	TUSC1	1stExon	island
cg13604246	0.000118507	0.00159051	0.058246	0.260167	0.201921	ANKMY1	TSS200	island
cg18524739	0.00137956	0.00764372	0.200171	0.402107	0.201936	POU3F3	TSS1500	island
cg04197986	0.000100254	0.0014372	0.0528913	0.25485	0.201959	ST6GALNAC3	TSS200	island
cg25942631	0.000911041	0.00580003	0.0545058	0.256476	0.201971	KCNK13	TSS1500	island
cg11345719	0.000278407	0.00269667	0.192763	0.394742	0.20198	CKB	TSS1500	island
cg15701937	0.00183388	0.0092772	0.151025	0.353046	0.202022	DRGX	TSS200	island
cg07622996	0.00046665	0.00374658	0.136714	0.338759	0.202045	FAM84A	TSS1500	island
cg18779078	0.00195775	0.00970404	0.0845949	0.286662	0.202067	PLXDC2	1stExon	island
cg25513173	0.000259552	0.00258089	0.0351666	0.237241	0.202074	HDGFRP3	TSS1500	island
cg21099811	1.53e-05	0.00049786	0.10878	0.310859	0.202079	IL1R1	1stExon	island
cg06758350	0.000439331	0.00360477	0.183577	0.385658	0.202081	RUNX1	5'UTR	island
cg16185834	1.46e-05	0.00048677	0.274706	0.476791	0.202085	VSX1	TSS200	island
cg21117476	0.000309672	0.00288243	0.156268	0.35837	0.202103	CYP2S1	TSS200	island
cg01257828	0.000126103	0.00165127	0.0887572	0.290868	0.202111	FGF12	TSS200	island
cg06830784	0.00107	0.00644501	0.058167	0.260283	0.202116	FRZB	TSS1500	island
cg04644773	0.00125328	0.00716195	0.0831009	0.285247	0.202146	RASGEF1C	TSS200	island
cg11784623	0.000106303	0.00148801	0.0994641	0.301664	0.2022	NPY5R	TSS1500	island
cg07137845	1.94e-05	0.00056733	0.0955422	0.297754	0.202212	CLDN11	TSS200	island
cg21503377	0.000191774	0.00213416	0.119682	0.321907	0.202224	RHOU	1stExon	island
cg06046431	0.00123162	0.00708039	0.0638495	0.266106	0.202257	BDNF	TSS1500	island
cg08391415	2.05e-07	9.34e-05	0.0646581	0.266946	0.202288	PAX6	5'UTR	island
cg08279184	0.00014881	0.00182572	0.0634501	0.265741	0.202291	WASF3	TSS200	island
cg02400740	3.42e-05	0.000771979	0.0820563	0.284347	0.202291	TWIST1	TSS1500	island
cg18794854	0.00200291	0.00985994	0.0289325	0.231225	0.202292	CPNE8	TSS1500	island
cg22931725	0.000149389	0.00182995	0.0788113	0.281123	0.202312	FMN2	1stExon	island
cg15533075	0.000511843	0.00397648	0.0923586	0.294694	0.202336	GALNTL6	1stExon	island
cg22437234	0.00138785	0.00767438	0.161454	0.363823	0.202368	LOC101928307	TSS1500	island
cg07201456	8.41e-06	0.000371606	0.107423	0.309795	0.202371	CHST6	5'UTR	island
cg20878463	3.93e-06	0.000258508	0.120226	0.322606	0.20238	ALDH1A2	TSS1500	island
cg24726200	0.000534406	0.00408986	0.219614	0.421994	0.20238	RIPPLY3	TSS1500	island
cg24566400	0.000559141	0.00420925	0.157432	0.359931	0.202499	RBP4	TSS1500	island
cg00868383	7.32e-06	0.000347881	0.0354561	0.237971	0.202515	ZNF132	TSS1500	island
cg09142020	0.000794126	0.00529756	0.0959986	0.298546	0.202548	AGAP1	TSS1500	island
cg15081698	0.000616008	0.00448066	0.164784	0.367341	0.202557	GRIK2	5'UTR	island
cg07645844	0.000815545	0.00539005	0.299468	0.502032	0.202564	ADRA1A	1stExon	island
cg02047547	3.94e-05	0.000833614	0.373088	0.57571	0.202621	ITPRIPL2	1stExon	island
cg12486537	0.000387068	0.00332285	0.0630451	0.265676	0.20263	PPP1R3C	TSS200	island
cg16949120	2.49e-05	0.000648342	0.106968	0.309616	0.202647	NKX6-2	TSS1500	island
cg06428163	0.000390175	0.00333963	0.0552857	0.257956	0.20267	CLDN10	TSS200	island
cg16517702	0.00031438	0.00290915	0.140577	0.343251	0.202674	NAV1	1stExon	island
cg20544848	0.000135407	0.00172424	0.342688	0.545365	0.202677	ELAVL3	TSS200	island
cg24280449	3.08e-05	0.00072709	0.0649568	0.267656	0.202699	SLC6A2	5'UTR	island
cg07211875	0.000356986	0.00315744	0.177061	0.379765	0.202704	ADCYAP1	5'UTR	island
cg24713204	0.000159219	0.0019026	0.339583	0.542298	0.202714	ZNF471	5'UTR	island
cg26009192	2.49e-05	0.000647839	0.398277	0.600994	0.202717	SCTR	TSS200	island
cg25714018	0.000284644	0.00273387	0.0898828	0.292601	0.202718	SCNN1B	TSS200	island
cg09187272	0.00192143	0.00958121	0.127775	0.330532	0.202757	PLXNA4	TSS200	island
cg12828564	0.0011424	0.00673333	0.253048	0.455866	0.202818	IRX6	TSS1500	island
cg15336765	4.79e-05	0.000931953	0.0506373	0.253477	0.20284	AQP5	1stExon	island
cg20083113	3.89e-05	0.00082934	0.307803	0.510658	0.202855	CSPG5	5'UTR	island
cg02711647	0.000463973	0.00373251	0.097484	0.30034	0.202856	SIX2	TSS1500	island
cg07272395	4.79e-05	0.000932153	0.123347	0.326248	0.202901	MGAT4D	1stExon	island
cg15849864	0.000155688	0.00187609	0.0769139	0.279886	0.202972	HCN4	TSS200	island
cg03269060	0.000777764	0.00522454	0.0597677	0.262747	0.202979	RARRES1	5'UTR	island
cg21216477	0.000127979	0.00166627	0.259584	0.462565	0.202982	HOXC4	5'UTR	island
cg07599133	6.2e-05	0.00107904	0.0935184	0.296519	0.203	LOC643719	TSS200	island
cg06726390	3.77e-05	0.000814161	0.206585	0.409643	0.203058	VPS16	TSS1500	island
cg22521696	0.000139733	0.00175806	0.076443	0.279501	0.203058	ZNF781	5'UTR	island
cg18518680	0.000583995	0.00433036	0.137828	0.340894	0.203066	PLEKHG6	TSS1500	island
cg19922137	0.000714742	0.00494153	0.307698	0.510808	0.20311	SYT14	1stExon	island
cg20846213	0.000179856	0.00205245	0.285714	0.48884	0.203126	GPR26	TSS200	island
cg04002444	0.000156706	0.00188379	0.0727185	0.275863	0.203145	TBX5	1stExon	island
cg19052355	1.38e-05	0.000473924	0.108014	0.311171	0.203157	GBX2	1stExon	island
cg25178765	0.000628407	0.00454	0.0710882	0.274263	0.203175	ISM1	TSS1500	island
cg06940482	1.12e-05	0.000426416	0.0686809	0.27188	0.2032	LPHN2	5'UTR	island
cg27346707	0.000225923	0.00236348	0.264152	0.467356	0.203204	MEGF10	TSS200	island
cg24083786	0.000202322	0.00220582	0.0530071	0.25625	0.203243	SPOCK3	5'UTR	island
cg09731694	0.00157253	0.00835306	0.27544	0.478684	0.203244	C9orf50	1stExon	island
cg00498155	4.9e-05	0.000944234	0.0155136	0.218779	0.203265	ZNF461	TSS200	island
cg11730458	0.00114882	0.00675728	0.061931	0.26521	0.203279	PCDH9	TSS1500	island
cg18052020	2.05e-05	0.000583538	0.0786047	0.281895	0.20329	GBX2	1stExon	island
cg01664864	0.000190838	0.00212812	0.333294	0.536601	0.203306	DIO3	TSS200	island
cg12850675	0.000118187	0.00158773	0.0785184	0.281826	0.203307	SEMA3C	5'UTR	island
cg16935839	2.25e-05	0.000613401	0.235082	0.4384	0.203318	GPR176	1stExon	island
cg12988534	0.000181806	0.00206636	0.105373	0.308706	0.203333	COBL	1stExon	island
cg12656475	0.000398391	0.00338596	0.0766791	0.280025	0.203346	STEAP2	1stExon	island
cg04391111	6.37e-05	0.00109664	0.0870848	0.290437	0.203352	TP73	TSS1500	island
cg26612849	1.99e-05	0.000574615	0.0431264	0.246486	0.203359	ZNF829	TSS1500	island
cg12039664	0.0003598	0.00317272	0.0770305	0.280423	0.203393	C20orf166	5'UTR	island
cg00585733	3.48e-05	0.00077902	0.0468368	0.250251	0.203414	AUTS2	1stExon	island
cg13341668	0.000664165	0.00470807	0.39287	0.596288	0.203418	HYAL2	5'UTR	island
cg01939883	0.000215209	0.00229163	0.0495896	0.253017	0.203427	IRS2	TSS1500	island
cg13210260	5.24e-05	0.00097939	0.0876542	0.291084	0.20343	DMRTA2	TSS200	island
cg13408430	0.000126989	0.00165865	0.146777	0.350213	0.203436	SV2C	5'UTR	island
cg18855780	0.000329955	0.00300017	0.1721	0.375537	0.203437	BTBD3	5'UTR	island
cg19919303	0.000804849	0.00534411	0.0774548	0.280908	0.203454	BARX2	1stExon	island
cg02150988	0.000347657	0.0031038	0.269458	0.472932	0.203474	HOXD1	TSS200	island
cg23062535	1.57e-05	0.000504699	0.170252	0.373736	0.203485	SLC46A2	TSS200	island
cg02886408	0.000694471	0.00484822	0.167619	0.371104	0.203485	BNIP3	TSS1500	island
cg13706908	4.7e-05	0.000921519	0.0452864	0.248772	0.203485	BOLL	TSS1500	island
cg14823851	5.52e-05	0.00100976	0.374089	0.577576	0.203488	TBX4	TSS1500	island
cg21748223	0.00010056	0.00143982	0.122866	0.326361	0.203496	NPY5R	TSS1500	island
cg08737296	0.00106918	0.0064415	0.138482	0.342031	0.203549	MIR124-3	TSS1500	island
cg11769163	1.56e-06	0.000175535	0.109507	0.313069	0.203562	THBD	1stExon	island
cg08662757	0.00110424	0.0065813	0.177716	0.381281	0.203565	SSH3	5'UTR	island
cg01734112	0.000221999	0.00233789	0.167158	0.370735	0.203577	C2orf39	TSS200	island
cg13985784	0.000411637	0.00345762	0.212784	0.416381	0.203597	TUSC1	1stExon	island
cg13558754	3.86e-05	0.000824935	0.238309	0.44193	0.203621	HSPB6	1stExon	island
cg19768599	0.000705235	0.00489754	0.238902	0.442536	0.203635	SLC12A8	TSS200	island
cg09816500	0.000675286	0.00475979	0.0871002	0.290752	0.203652	OPRK1	TSS1500	island
cg03726881	2.91e-06	0.000226765	0.145176	0.348912	0.203736	PTGER3	TSS1500	island
cg09092054	6.76e-06	0.000334588	0.0476455	0.251389	0.203744	CLDN5	1stExon	island
cg14913969	0.00035058	0.00312001	0.0511962	0.254963	0.203766	GATA6	TSS1500	island
cg27009703	0.000371541	0.0032392	0.335575	0.539356	0.203781	HOXA9	1stExon	island
cg20286236	9.94e-05	0.00143015	0.111861	0.315667	0.203806	MIR193A	TSS1500	island
cg27051129	9.25e-07	0.000143631	0.526897	0.730717	0.20382	DLEU7	TSS200	island
cg26272967	1.59e-06	0.000176797	0.0862828	0.290124	0.203841	MICU3	TSS200	island
cg00333226	0.00183598	0.00928428	0.270215	0.474074	0.203859	VWC2	5'UTR	island
cg21906327	0.000194017	0.00215011	0.0515926	0.255488	0.203895	TUBB6	5'UTR	island
cg11510557	0.000384415	0.00330866	0.0666208	0.270523	0.203902	MMP17	TSS200	island
cg01867395	5.56e-05	0.00101337	0.380296	0.584204	0.203908	PAX6	TSS200	island
cg13663300	9.08e-05	0.0013537	0.102965	0.306875	0.203911	GAS2	TSS1500	island
cg09410607	3.81e-05	0.000819102	0.0767882	0.280708	0.20392	2019-03-04	TSS1500	island
cg04577177	5.91e-05	0.00104879	0.101639	0.305578	0.203939	GSG1L	TSS1500	island
cg14531560	0.00181679	0.00921996	0.0933179	0.297276	0.203958	FBLIM1	5'UTR	island
cg07628131	0.000638511	0.00458721	0.0549947	0.258955	0.203961	MTUS1	TSS200	island
cg00366818	7.61e-06	0.000354175	0.0825557	0.286523	0.203968	ARMC4	5'UTR	island
cg25596598	0.000252482	0.00253584	0.175208	0.379217	0.204008	GRIK1	1stExon	island
cg11909912	0.000351958	0.00312844	0.162306	0.366327	0.20402	MAPT	5'UTR	island
cg15403517	0.00119269	0.00692943	0.393771	0.5978	0.204029	SRD5A2	TSS1500	island
cg00259618	0.000688094	0.00481866	0.0418422	0.245884	0.204041	C12orf42	5'UTR	island
cg24870627	0.000116069	0.0015702	0.0212482	0.225307	0.204058	ZNF606	5'UTR	island
cg15554555	2.25e-05	0.000612424	0.0488777	0.252955	0.204078	FGF3	TSS200	island
cg25951210	1.56e-05	0.000504034	0.279699	0.483822	0.204124	HOXD4	1stExon	island
cg13782884	6.28e-05	0.00108688	0.077032	0.281213	0.204181	FAM46B	5'UTR	island
cg23861698	0.00027763	0.00269186	0.0632029	0.267419	0.204216	PPIC	TSS200	island
cg27440715	0.00121226	0.00700598	0.0966214	0.300853	0.204232	LMX1A	TSS200	island
cg21553182	0.000211439	0.00226706	0.197351	0.401589	0.204238	ZNF578	TSS200	island
cg23900774	0.000805642	0.00534756	0.1003	0.304539	0.204239	KCNK13	TSS200	island
cg16577651	3.97e-06	0.000259983	0.431767	0.636015	0.204248	CYP26C1	TSS1500	island
cg26084005	8.61e-06	0.000375247	0.0522916	0.256553	0.204262	KIF1A	TSS1500	island
cg07482935	9.6e-05	0.00139953	0.0727666	0.277034	0.204267	RELN	TSS200	island
cg22987353	3.75e-05	0.000811741	0.111352	0.315641	0.204289	C3orf80	1stExon	island
cg00558156	2.43e-05	0.000638453	0.0752241	0.279543	0.204319	LOXL2	5'UTR	island
cg24242823	0.00064048	0.00459578	0.0558438	0.26018	0.204336	NPY	TSS200	island
cg04105760	0.00119134	0.0069234	0.173386	0.377733	0.204346	SP9	TSS200	island
cg23244559	0.000981766	0.00609243	0.177876	0.382226	0.20435	CXCL2	TSS1500	island
cg10457843	0.000585043	0.00433505	0.227461	0.431827	0.204366	ZNF560	1stExon	island
cg22141111	8e-05	0.00125414	0.0395726	0.243957	0.204384	FAM123A	TSS200	island
cg22678136	1.16e-05	0.000434207	0.335315	0.539699	0.204384	SNRPN	5'UTR	island
cg15065139	0.000638219	0.00458595	0.145982	0.350384	0.204402	GALNTL1	TSS200	island
cg12623422	0.00101835	0.00623891	0.427692	0.632146	0.204454	NGB	TSS200	island
cg01866038	0.000457232	0.00369752	0.0908949	0.295355	0.20446	FLJ43390	TSS200	island
cg22643435	0.000323112	0.00296058	0.0553621	0.259828	0.204466	GUCY1A3	5'UTR	island
cg26107881	2e-05	0.000576415	0.0495239	0.254023	0.204499	TMEM215	TSS200	island
cg19396878	0.000267473	0.00263033	0.176014	0.380536	0.204522	SPTBN4	5'UTR	island
cg05581701	0.000513572	0.00398569	0.0583486	0.262884	0.204535	MT1M	TSS1500	island
cg03983647	2.72e-05	0.000679413	0.129176	0.333713	0.204538	CDH6	5'UTR	island
cg22817993	0.000241708	0.00246659	0.136747	0.341307	0.20456	GABRD	TSS1500	island
cg17327401	0.000669499	0.00473357	0.0240684	0.228632	0.204564	CPE	TSS200	island
cg09921594	0.00036626	0.0032088	0.0945928	0.299158	0.204565	RBM24	TSS1500	island
cg13083436	6.01e-06	0.000316548	0.0756793	0.280246	0.204567	LUZP2	TSS200	island
cg04330513	2.17e-05	0.00060215	0.224402	0.428979	0.204577	SFTA3	TSS1500	island
cg23010302	8.78e-07	0.000140843	0.0636031	0.268229	0.204626	CA4	TSS200	island
cg03836184	9.84e-05	0.00142202	0.0548708	0.259519	0.204648	GHR	5'UTR	island
cg23165899	0.00114051	0.00672594	0.191526	0.396191	0.204666	ID4	TSS1500	island
cg17821321	0.000811898	0.00537412	0.152055	0.356723	0.204667	RASGRF1	TSS1500	island
cg21517055	1.25e-06	0.000160666	0.143562	0.348246	0.204684	C19orf57	5'UTR	island
cg02537948	3.51e-05	0.000781335	0.0546154	0.259315	0.2047	LOC283856	TSS1500	island
cg23678007	3.61e-05	0.000794046	0.162709	0.367411	0.204702	C5orf49	1stExon	island
cg19827875	3.48e-06	0.000245154	0.271769	0.476475	0.204706	NAV1	1stExon	island
cg22299741	0.000264187	0.0026103	0.0971678	0.301876	0.204709	PGR	1stExon	island
cg13576883	0.000158885	0.00190012	0.100633	0.305347	0.204714	LOC100190940	TSS200	island
cg01829024	0.000175448	0.00202033	0.121771	0.326508	0.204737	TMEM150C	5'UTR	island
cg11344566	3.74e-05	0.00081027	0.329445	0.534184	0.204739	CNTNAP5	5'UTR	island
cg07194093	0.000390195	0.00333965	0.0944222	0.299168	0.204746	PTPRM	TSS1500	island
cg22059812	0.000168124	0.00196755	0.164527	0.369296	0.204769	HTR6	1stExon	island
cg17093795	0.000664283	0.00470866	0.240157	0.444964	0.204808	GRP	1stExon	island
cg06243400	0.000614691	0.00447492	0.151741	0.356616	0.204875	TWIST1	TSS1500	island
cg23214764	0.00015021	0.00183574	0.122628	0.327514	0.204886	PRSS23	TSS1500	island
cg11671688	6.25e-05	0.00108444	0.396151	0.601042	0.204891	GPR6	1stExon	island
cg14681767	2.92e-05	0.000705453	0.0775077	0.282428	0.20492	ARHGEF10	5'UTR	island
cg03266646	2.3e-06	0.000205762	0.219836	0.424758	0.204922	GDNF	5'UTR	island
cg20521297	0.000320941	0.00294794	0.176196	0.381165	0.204969	RASGRF2-AS1	TSS200	island
cg26832142	0.000189896	0.00212142	0.0632058	0.268186	0.20498	PDE4B	5'UTR	island
cg26861946	0.000125173	0.00164365	0.0638698	0.268857	0.204987	CDH6	5'UTR	island
cg11176990	0.000357642	0.00316145	0.0589967	0.263984	0.204988	LOC375196	TSS200	island
cg15172796	8.24e-05	0.00127715	0.138804	0.343801	0.204996	CWH43	TSS200	island
cg11239256	0.000187543	0.00210516	0.164026	0.369028	0.205001	WDR72	1stExon	island
cg07938281	0.000224459	0.00235382	0.0748772	0.27992	0.205042	RGS11	TSS200	island
cg19000885	0.000993861	0.00614061	0.171591	0.37669	0.205099	FSIP2	1stExon	island
cg05966300	4.46e-05	0.000894619	0.208631	0.413755	0.205125	SLC46A2	TSS200	island
cg21938261	5.99e-08	6.91e-05	0.0520071	0.257163	0.205155	PPP2R2B	5'UTR	island
cg20156659	0.00030308	0.00284398	0.260079	0.465251	0.205173	LHCGR	1stExon	island
cg22176262	0.000363588	0.00319398	0.111572	0.316754	0.205182	GRIK1	1stExon	island
cg23936463	0.000795073	0.00530146	0.115679	0.320896	0.205217	FAM19A5	TSS1500	island
cg15133719	0.00126388	0.00720153	0.340619	0.545844	0.205225	PAX3	TSS200	island
cg11177693	5.47e-05	0.00100388	0.288495	0.493772	0.205276	ZNF513	TSS1500	island
cg26734888	0.000275872	0.00268169	0.261109	0.466397	0.205289	HKR1	TSS1500	island
cg00546005	0.00011603	0.00156995	0.252024	0.457315	0.205291	KCNG1	5'UTR	island
cg00915178	4.99e-05	0.00095342	0.0900574	0.295378	0.20532	PTGER3	TSS1500	island
cg14377593	0.00117787	0.00687199	0.0438391	0.249177	0.205338	TFPI2	TSS200	island
cg25772438	2.16e-06	0.000200581	0.106261	0.311618	0.205357	ZNF790	TSS1500	island
cg14745270	4.48e-05	0.000895645	0.108305	0.313662	0.205358	GOLSYN	1stExon	island
cg12307306	0.000299982	0.00282525	0.0572224	0.262587	0.205364	KY	TSS200	island
cg23010344	6.6e-05	0.00112042	0.0334694	0.238841	0.205372	RHOU	1stExon	island
cg26701226	7.66e-07	0.000134994	0.0737142	0.27909	0.205376	WSCD1	TSS1500	island
cg04545136	0.000148259	0.00182145	0.109625	0.315023	0.205398	SUSD5	TSS200	island
cg13449778	0.000114435	0.00155615	0.11968	0.325099	0.205419	FAM163A	1stExon	island
cg06145336	0.000399408	0.0033921	0.239037	0.444486	0.205449	HOXD3	TSS1500	island
cg24374738	0.000127579	0.00166326	0.0569227	0.262381	0.205458	CRYBA2	TSS200	island
cg10451253	0.000164792	0.00194354	0.0516082	0.257098	0.205489	TMEM132E	TSS200	island
cg03102879	0.00030584	0.00286041	0.083065	0.28856	0.205495	SCNN1B	TSS1500	island
cg23052615	0.00052833	0.00405998	0.0731424	0.278675	0.205533	ZNF347	TSS200	island
cg22950163	2.41e-05	0.000636525	0.148673	0.354217	0.205545	MMP2	1stExon	island
cg13894046	1.55e-05	0.000502321	0.0916397	0.297188	0.205548	FOXL2	1stExon	island
cg04730882	0.000706362	0.00490289	0.3381	0.543652	0.205552	HOXD9	TSS1500	island
cg19556343	0.000713225	0.00493468	0.237462	0.443023	0.205561	NCAM2	TSS1500	island
cg25549459	0.00187668	0.0094258	0.150972	0.356547	0.205575	POU3F3	TSS1500	island
cg24942226	5.22e-05	0.000978237	0.0693332	0.27492	0.205587	POU3F2	TSS1500	island
cg18165852	8.89e-05	0.00133689	0.0883115	0.293902	0.205591	CHST13	TSS1500	island
cg17766148	0.000355551	0.00314961	0.19624	0.401851	0.205612	ASCL5	1stExon	island
cg01029347	0.000304942	0.00285574	0.14264	0.348253	0.205613	ZDHHC22	5'UTR	island
cg27304406	0.00048719	0.00385115	0.14489	0.35052	0.20563	BNC1	TSS1500	island
cg02058918	1.28e-07	8.23e-05	0.0529981	0.258654	0.205656	GABBR2	1stExon	island
cg17263061	4.06e-06	0.000262616	0.053507	0.259179	0.205672	KCNK3	1stExon	island
cg16646743	0.000477127	0.00379853	0.115825	0.321504	0.205679	ZNF560	5'UTR	island
cg05118960	0.00078458	0.00525535	0.324305	0.529997	0.205693	HYAL2	5'UTR	island
cg13443627	2.35e-05	0.000627565	0.269906	0.475612	0.205706	TACSTD2	5'UTR	island
cg00060320	0.000178984	0.00204599	0.0470313	0.252743	0.205712	KY	TSS200	island
cg00594128	7.87e-06	0.000359995	0.0364949	0.24224	0.205746	ZNF879	1stExon	island
cg09476130	0.000249564	0.00251719	0.28533	0.491084	0.205754	CCDC19	TSS200	island
cg03106958	8.03e-06	0.00036334	0.0943948	0.300169	0.205775	BAHCC1	TSS1500	island
cg00637477	0.000158451	0.00189689	0.175463	0.381241	0.205778	DNAJC5	TSS1500	island
cg23433008	5.66e-05	0.00102321	0.461155	0.666945	0.20579	RASGEF1C	5'UTR	island
cg20092458	3.96e-05	0.000836571	0.226922	0.432719	0.205797	PTGFR	TSS200	island
cg06602847	0.00098863	0.00612009	0.30136	0.507167	0.205806	DBC1	5'UTR	island
cg04864216	0.00031853	0.00293359	0.192718	0.398541	0.205823	HTRA1	TSS200	island
cg22281380	0.000108841	0.00150945	0.107418	0.313285	0.205866	GRB10	TSS1500	island
cg11914744	0.00145777	0.00793381	0.0858751	0.291743	0.205868	CELF2	5'UTR	island
cg18624636	1.7e-06	0.000181826	0.039881	0.245783	0.205902	SLC16A12	TSS200	island
cg26444528	0.000921572	0.00584433	0.35323	0.559141	0.205911	PCDH17	1stExon	island
cg21456112	0.000355624	0.00315	0.0450949	0.251015	0.20592	ASTN2	TSS200	island
cg21129615	5.37e-06	0.000299681	0.0395934	0.245523	0.205929	PCOLCE2	5'UTR	island
cg19714387	0.000546402	0.00414861	0.11227	0.31823	0.20596	MRAS	1stExon	island
cg18397523	0.00144174	0.0078722	0.0975425	0.303506	0.205964	EVX1	1stExon	island
cg18045575	0.00143443	0.00784585	0.0837205	0.289688	0.205967	CGREF1	5'UTR	island
cg01059449	0.000927962	0.0058695	0.284518	0.490493	0.205976	ST8SIA5	TSS1500	island
cg09090197	0.000666363	0.00471861	0.0590671	0.265057	0.205989	SFMBT2	5'UTR	island
cg10316103	0.000418228	0.00349353	0.0720847	0.278081	0.205996	SLC13A5	TSS1500	island
cg14029489	6.06e-07	0.000125651	0.0644203	0.270422	0.206002	PRPH	1stExon	island
cg23761114	0.000156162	0.00187971	0.062094	0.268138	0.206044	ADAMTS9	TSS200	island
cg13513864	1.32e-06	0.000163907	0.0392635	0.245369	0.206105	REM1	5'UTR	island
cg13882278	3.44e-05	0.000774354	0.0566658	0.262772	0.206106	KIAA1217	TSS200	island
cg26843074	0.000101576	0.00144794	0.0873872	0.293503	0.206116	STAC	TSS200	island
cg21579912	1.22e-05	0.000446274	0.0977936	0.303929	0.206136	NPR3	TSS1500	island
cg13071729	0.000175168	0.00201839	0.104191	0.310358	0.206168	NAV1	TSS200	island
cg23602974	8.47e-05	0.00129866	0.11934	0.325518	0.206177	TBX20	TSS200	island
cg23130097	0.00182424	0.00924487	0.0839531	0.29014	0.206187	MAL2	TSS200	island
cg26476852	8.38e-05	0.00128984	0.22146	0.427693	0.206234	HOXA9	1stExon	island
cg12882697	5.78e-06	0.000310379	0.0771994	0.283435	0.206235	SLC6A3	TSS200	island
cg00947032	0.000171949	0.00199442	0.0720963	0.278332	0.206236	SPG20	5'UTR	island
cg00806461	1.87e-05	0.000556902	0.147051	0.353342	0.206291	FAM43A	1stExon	island
cg12440105	7.62e-06	0.000354292	0.137871	0.344184	0.206314	TWIST2	TSS1500	island
cg02079377	3.77e-05	0.00081384	0.0571067	0.263421	0.206315	SLC16A12	TSS200	island
cg10993442	7.31e-05	0.00118949	0.432402	0.638724	0.206321	RUNX3	TSS1500	island
cg10482596	1.56e-05	0.000503741	0.0777172	0.284046	0.206329	ENOX1	5'UTR	island
cg06284231	0.00197579	0.00976739	0.22871	0.435058	0.206348	CLEC14A	1stExon	island
cg23584743	0.000500079	0.00391788	0.0452775	0.25166	0.206383	NKX3-2	TSS200	island
cg19728456	0.000240069	0.00245632	0.114855	0.321241	0.206386	PGR	5'UTR	island
cg11620238	2.86e-05	0.000698075	0.0666947	0.273093	0.206399	NPR3	TSS1500	island
cg23835585	4.34e-06	0.00027145	0.0846923	0.291096	0.206404	RUNX1T1	TSS200	island
cg13411015	0.000353432	0.00313737	0.109414	0.315822	0.206408	OTX2	5'UTR	island
cg01100068	0.000110316	0.00152139	0.0842912	0.290725	0.206433	DAB1	5'UTR	island
cg23020486	0.000312308	0.00289806	0.0378629	0.244329	0.206466	EDARADD	5'UTR	island
cg19873382	5.16e-06	0.000294458	0.0790321	0.2855	0.206468	RSPO3	TSS1500	island
cg08933505	0.000385065	0.00331239	0.0769977	0.28348	0.206482	PTPN14	TSS1500	island
cg19867649	1.88e-05	0.000557347	0.132938	0.339444	0.206507	DKK3	TSS1500	island
cg19524676	0.00153077	0.00819915	0.0600763	0.2666	0.206523	BASP1	5'UTR	island
cg20747266	4.9e-05	0.000943173	0.263345	0.469877	0.206532	NMBR	1stExon	island
cg07903266	5.66e-05	0.00102333	0.12449	0.331029	0.206539	DAGLA	5'UTR	island
cg17536166	0.0005283	0.00405984	0.0798157	0.286383	0.206567	ZNF660	5'UTR	island
cg10764357	0.00018975	0.00212052	0.0531565	0.259795	0.206638	BCAT1	1stExon	island
cg26379156	1.49e-05	0.000491688	0.0700593	0.276705	0.206646	RSPO3	TSS1500	island
cg16847696	6.12e-06	0.000319517	0.0628582	0.269505	0.206647	GPR37	TSS200	island
cg01753788	0.000211716	0.00226894	0.265459	0.47212	0.206662	PLEC1	5'UTR	island
cg26219051	0.000706754	0.00490482	0.272373	0.479068	0.206695	SCUBE1	TSS1500	island
cg12417362	0.000627052	0.00453314	0.159731	0.366434	0.206703	NAV1	TSS200	island
cg01458228	3.67e-06	0.00025092	0.0927391	0.299443	0.206704	NKAIN3	TSS1500	island
cg23036244	0.000116348	0.0015725	0.0237216	0.230469	0.206748	BCAT1	1stExon	island
cg05173758	0.000117491	0.00158225	0.125656	0.332405	0.206749	GPR12	TSS200	island
cg14096353	0.00078503	0.00525726	0.0902811	0.297045	0.206764	PAX2	TSS1500	island
cg03399905	0.00171896	0.00887939	0.0922666	0.299034	0.206768	ANKRD34C	5'UTR	island
cg22826874	0.000234266	0.00241789	0.0954483	0.302241	0.206792	PCOLCE2	TSS1500	island
cg12727202	9.93e-05	0.00142903	0.0542958	0.261109	0.206813	IRX6	TSS200	island
cg04944802	1.32e-05	0.000463428	0.0819855	0.288829	0.206843	TRIM17	5'UTR	island
cg13906669	0.00024296	0.00247469	0.110514	0.317368	0.206853	PGR	1stExon	island
cg23341223	0.000809014	0.00536195	0.275712	0.482567	0.206856	FBXO39	TSS1500	island
cg13653144	0.000171859	0.00199376	0.144787	0.351653	0.206865	LMX1B	TSS1500	island
cg24989962	1.19e-05	0.000439504	0.168015	0.374888	0.206873	PTGDR	TSS200	island
cg08057136	0.000564386	0.00423421	0.0918872	0.298768	0.206881	LOC200726	TSS200	island
cg05870072	0.00147592	0.00800099	0.23492	0.441816	0.206896	IRX5	TSS200	island
cg19886448	0.000170211	0.00198239	0.0900239	0.296922	0.206898	LAMA3	1stExon	island
cg16409049	0.000105909	0.00148417	0.19617	0.403088	0.206917	AK5	TSS1500	island
cg00012522	0.00102705	0.00627434	0.181394	0.388357	0.206964	ARRDC4	1stExon	island
cg18878992	5.77e-05	0.00103425	0.0474276	0.254393	0.206965	MAPT	5'UTR	island
cg18230771	0.000189204	0.00211665	0.0787843	0.285782	0.206997	ACAN	5'UTR	island
cg09588271	0.000145494	0.00180111	0.101212	0.308222	0.207009	KANK4	5'UTR	island
cg23282559	1.26e-05	0.000453214	0.0561292	0.26314	0.207011	KL	1stExon	island
cg19618483	0.000327045	0.00298308	0.0302342	0.237289	0.207054	NPR3	TSS1500	island
cg02327997	0.000215493	0.002293	0.312108	0.519171	0.207063	ADAM12	TSS200	island
cg04981611	0.000932767	0.00588922	0.0825842	0.28965	0.207066	KCNK12	TSS1500	island
cg21194448	5.5e-06	0.000302763	0.0489586	0.25604	0.207081	SLITRK5	TSS1500	island
cg14775207	0.0012768	0.00725137	0.20238	0.409503	0.207123	NOTO	1stExon	island
cg06076323	1.31e-05	0.000461571	0.0745996	0.281736	0.207136	ARHGEF10	TSS200	island
cg03267697	3.97e-05	0.000837742	0.247755	0.454902	0.207147	GMPPA	TSS1500	island
cg18088855	1.98e-06	0.00019319	0.0445306	0.251695	0.207164	TSPAN11	TSS200	island
cg11051843	0.000240545	0.00245942	0.101687	0.308856	0.207169	SEMA3C	TSS200	island
cg00831909	4.95e-05	0.000948882	0.41336	0.620537	0.207177	PDPN	TSS1500	island
cg03383382	1.75e-05	0.00053698	0.101027	0.308218	0.207192	NR2E1	5'UTR	island
cg20076516	0.00170367	0.00882154	0.436418	0.64369	0.207272	LOC400931	TSS200	island
cg09540961	0.000582556	0.00432279	0.239718	0.447015	0.207297	ADRA1D	1stExon	island
cg27313572	0.000339794	0.00305797	0.04364	0.250974	0.207334	VIM	5'UTR	island
cg26163880	5.15e-05	0.000970771	0.176046	0.38339	0.207344	MYH14	5'UTR	island
cg23971915	1.49e-06	0.000172408	0.0469374	0.254288	0.207351	TMIE	1stExon	island
cg03077331	0.000972084	0.0060517	0.138236	0.345593	0.207357	FN3K	TSS1500	island
cg24500900	0.000355678	0.00315036	0.0678304	0.275191	0.207361	GATA5	TSS1500	island
cg06931179	0.000192835	0.0021413	0.162883	0.370324	0.207441	NTM	5'UTR	island
cg23015696	1.16e-05	0.000434473	0.0739118	0.281354	0.207442	LEPREL1	5'UTR	island
cg18177616	4.15e-06	0.000265979	0.131156	0.338606	0.20745	IRAK3	TSS1500	island
cg02282120	3.07e-06	0.000231813	0.121085	0.328552	0.207467	ZDHHC22	5'UTR	island
cg08427928	0.00023894	0.00244871	0.0644829	0.271991	0.207508	FKBP9	1stExon	island
cg10851698	0.00114836	0.00675572	0.211321	0.418849	0.207528	ZNF331	1stExon	island
cg24405307	0.000101039	0.0014433	0.0460912	0.25363	0.207539	DPYSL3	TSS200	island
cg03966785	6.47e-05	0.00110703	0.103458	0.31105	0.207592	PDGFRA	5'UTR	island
cg26588943	0.000469209	0.00375904	0.123383	0.330985	0.207602	GALNTL6	1stExon	island
cg13833437	0.000123277	0.00162867	0.438145	0.645748	0.207603	UCN	TSS200	island
cg25728267	1.78e-06	0.00018583	0.13337	0.340986	0.207616	LINC01586	TSS1500	island
cg01616682	0.000488186	0.00385637	0.237528	0.445148	0.207619	CALCB	TSS200	island
cg02709205	0.000204755	0.00222239	0.13535	0.342978	0.207628	ISLR2	5'UTR	island
cg11231751	0.000113871	0.00155121	0.152357	0.359989	0.207632	LINGO3	5'UTR	island
cg15125684	0.000551394	0.0041731	0.095804	0.303443	0.207639	NLRP14	1stExon	island
cg23739994	0.000863265	0.00559394	0.051778	0.259422	0.207644	GPR83	TSS200	island
cg16711694	0.00098809	0.00611835	0.0934644	0.301127	0.207663	RAI14	1stExon	island
cg17803175	0.000272742	0.00266239	0.358469	0.566145	0.207676	PCSK1	TSS200	island
cg22451233	6.91e-05	0.00115044	0.246285	0.453994	0.207709	PDGFC	TSS1500	island
cg24534477	0.000846713	0.00552409	0.113742	0.321492	0.20775	PNPLA5	TSS200	island
cg26836233	0.00150753	0.00811654	0.226147	0.4339	0.207753	SLC6A11	TSS200	island
cg23757446	0.000178543	0.00204281	0.150439	0.358192	0.207753	ONECUT2	1stExon	island
cg25571189	0.000200688	0.00219464	0.143608	0.35137	0.207763	LYPD1	1stExon	island
cg18313899	0.000717388	0.00495315	0.126831	0.334599	0.207768	SLC35F1	TSS200	island
cg12315713	2.09e-05	0.00059052	0.235534	0.44331	0.207776	CCDC67	1stExon	island
cg21837663	1.17e-05	0.000435792	0.0639512	0.271785	0.207833	NKAIN2	5'UTR	island
cg05072100	0.000657382	0.00467544	0.187327	0.395183	0.207855	LYNX1	5'UTR	island
cg17412258	2.75e-05	0.000683553	0.0847885	0.292644	0.207856	DLK1	TSS1500	island
cg02931001	3.26e-05	0.000751736	0.215349	0.423208	0.207859	TRIM17	5'UTR	island
cg14277392	5.54e-06	0.000303595	0.0671039	0.274972	0.207868	ZNF471	TSS1500	island
cg07148716	0.000274839	0.0026753	0.0825865	0.290461	0.207875	GJB6	TSS200	island
cg02867574	0.000242465	0.00247141	0.0571057	0.264984	0.207878	ADRA2B	TSS200	island
cg21127286	0.00182948	0.00926283	0.133968	0.341848	0.207881	CHRM2	5'UTR	island
cg12912737	4.47e-06	0.000275217	0.0644934	0.272395	0.207902	REM1	TSS200	island
cg09824731	0.000102903	0.00145899	0.17307	0.380979	0.207909	GRM4	TSS200	island
cg18050543	0.0007703	0.00519168	0.0216357	0.229564	0.207928	LRRK2	TSS1500	island
cg08185241	7.12e-05	0.00117076	0.133672	0.341605	0.207932	G0S2	1stExon	island
cg22960186	0.000409085	0.00344392	0.0345342	0.242497	0.207963	COL23A1	5'UTR	island
cg03809548	0.00161093	0.00849005	0.367081	0.575049	0.207968	LOC100631378	TSS200	island
cg12934046	0.000294763	0.00279549	0.15063	0.3586	0.20797	POU3F2	1stExon	island
cg08997253	0.000450926	0.0036639	0.076492	0.284469	0.207977	GRIN3A	5'UTR	island
cg19592277	8.36e-06	0.000370773	0.538547	0.746531	0.207984	GPR75	5'UTR	island
cg11571585	0.000335829	0.00303495	0.201259	0.409248	0.207989	GSX1	TSS1500	island
cg05783854	0.000137132	0.00173753	0.120833	0.328848	0.208015	PCDHAC2	1stExon	island
cg18335607	0.000643643	0.0046112	0.197059	0.40508	0.20802	STC2	5'UTR	island
cg04367345	0.000102726	0.00145766	0.178373	0.3864	0.208027	ALX4	TSS1500	island
cg10967350	0.000523483	0.00403526	0.287293	0.495329	0.208036	CNTN4	TSS1500	island
cg14024415	0.000220842	0.00232949	0.490769	0.69884	0.208071	GEFT	1stExon	island
cg22777952	0.000542648	0.00413017	0.10852	0.316592	0.208071	FOXB1	5'UTR	island
cg17288288	8.29e-05	0.00128193	0.398852	0.606959	0.208108	DLEU7	TSS1500	island
cg21557030	0.000181448	0.00206412	0.166029	0.374172	0.208143	KCNK10	TSS200	island
cg24612667	3.44e-05	0.000774083	0.0977522	0.305897	0.208145	ROBO3	1stExon	island
cg02353184	0.000374398	0.00325516	0.0597691	0.267926	0.208157	SFMBT2	TSS1500	island
cg27289460	5.45e-05	0.00100206	0.0863235	0.294481	0.208158	FN3K	TSS200	island
cg07128111	0.000224758	0.00235594	0.106651	0.314812	0.20816	GDNF	TSS1500	island
cg14834938	0.000729306	0.00500836	0.197591	0.405756	0.208165	ISL1	TSS200	island
cg04044490	0.000150096	0.00183499	0.0677248	0.275892	0.208167	INSC	TSS1500	island
cg04054015	9.28e-05	0.00137163	0.076155	0.284326	0.208171	H2AFY2	1stExon	island
cg21575295	0.000654747	0.00466306	0.158417	0.366608	0.208191	DLK1	1stExon	island
cg00343839	0.000486589	0.00384824	0.175739	0.383938	0.208199	LOC728392	1stExon	island
cg09041707	0.000110796	0.00152503	0.235534	0.443756	0.208222	UCHL1	TSS200	island
cg09321717	0.000161751	0.0019214	0.0902727	0.2985	0.208228	FSTL4	5'UTR	island
cg00449201	3e-05	0.000716237	0.299987	0.508216	0.208229	CPT1C	TSS1500	island
cg03465206	0.000983809	0.00610048	0.0410976	0.24936	0.208262	CPE	TSS200	island
cg16667279	3.89e-05	0.000829314	0.21071	0.418975	0.208265	ELAVL3	TSS200	island
cg18546689	0.000331962	0.00301162	0.242156	0.450446	0.20829	TNFSF11	1stExon	island
cg15795962	7.9e-05	0.00124507	0.151478	0.359782	0.208304	NAV1	TSS200	island
cg12268575	0.000255111	0.00255242	0.148125	0.356448	0.208323	ASTN1	1stExon	island
cg26595643	0.000631629	0.00455514	0.291541	0.499866	0.208325	VAX1	TSS1500	island
cg21296230	0.000885897	0.00569323	0.251213	0.459559	0.208346	GREM1	5'UTR	island
cg26914373	0.000502525	0.00392961	0.246471	0.45482	0.208349	EMILIN3	TSS1500	island
cg05403555	0.0003171	0.0029249	0.0752	0.283563	0.208363	TACR1	TSS1500	island
cg03408556	0.000971073	0.00604739	0.0709816	0.279362	0.208381	C1orf229	1stExon	island
cg23839761	8.4e-05	0.00129128	0.22963	0.438011	0.208381	C9orf129	TSS200	island
cg23883696	0.00026203	0.00259709	0.356898	0.565316	0.208418	NETO1	TSS1500	island
cg01765249	1.16e-05	0.000434546	0.0485056	0.256935	0.208429	TBX2	TSS1500	island
cg00707317	1.88e-05	0.00055735	0.091189	0.299629	0.20844	NMNAT2	5'UTR	island
cg20670160	0.000448052	0.0036486	0.203641	0.412083	0.208442	GULP1	TSS1500	island
cg19427610	8.46e-06	0.000372495	0.0943753	0.302833	0.208458	WIF1	5'UTR	island
cg17318297	8.28e-08	7.32e-05	0.0490088	0.257474	0.208465	RGS7BP	TSS200	island
cg11038843	0.000151405	0.00184448	0.0456661	0.254154	0.208488	B3GAT1	5'UTR	island
cg00755688	2.12e-05	0.000594447	0.212608	0.421107	0.208499	FAM196A	TSS200	island
cg17558573	0.00022784	0.00237612	0.102096	0.310596	0.208501	H2AFY2	TSS200	island
cg12091732	0.000114703	0.00155826	0.0567476	0.26525	0.208502	DYDC2	TSS200	island
cg24849872	0.000179382	0.00204873	0.12571	0.334219	0.208509	ZNF287	5'UTR	island
cg17871749	0.000324843	0.00297046	0.143241	0.351755	0.208514	POU4F3	5'UTR	island
cg23983435	0.00157523	0.00836182	0.196082	0.404644	0.208562	CCK	TSS1500	island
cg04878955	4.64e-05	0.00091381	0.0902167	0.298784	0.208567	RSPO1	1stExon	island
cg27296547	2.64e-06	0.000218082	0.125549	0.334175	0.208626	CGREF1	1stExon	island
cg12989560	1.61e-05	0.000511413	0.0677403	0.276369	0.208629	RNF165	1stExon	island
cg04606861	0.00155154	0.00827587	0.278815	0.487472	0.208657	GALNT9	1stExon	island
cg03666441	0.0017058	0.00882906	0.155155	0.363829	0.208674	KCTD11	TSS1500	island
cg15733692	0.000783517	0.00525039	0.13526	0.343967	0.208706	CBLN2	5'UTR	island
cg27122213	0.000200897	0.00219631	0.129113	0.337824	0.208711	OTX2	5'UTR	island
cg08536228	5.65e-06	0.000306904	0.277844	0.486561	0.208717	SYNPR	5'UTR	island
cg10479082	2.35e-05	0.000627842	0.11865	0.327378	0.208728	TRIL	1stExon	island
cg09737314	1.36e-05	0.000469263	0.283865	0.492639	0.208774	ALOX12	TSS200	island
cg00425214	5.25e-05	0.00098104	0.061017	0.269842	0.208825	LOC100131315	TSS200	island
cg10216615	0.000613915	0.00447109	0.154047	0.362923	0.208876	SLC32A1	5'UTR	island
cg10209441	1.64e-05	0.000517223	0.0469653	0.255856	0.208891	PRR5	5'UTR	island
cg08571241	0.000359979	0.00317354	0.0560743	0.26499	0.208915	USP44	TSS200	island
cg21578555	4.14e-05	0.00085734	0.0736608	0.282579	0.208919	CD8A	1stExon	island
cg06282964	2.38e-05	0.000631811	0.168029	0.37703	0.209001	TEKT4	1stExon	island
cg06005891	2.5e-05	0.000649474	0.17792	0.386925	0.209006	FOXF2	TSS1500	island
cg17630392	0.00151427	0.00813922	0.291141	0.500177	0.209036	NPR3	1stExon	island
cg26315277	1.96e-05	0.000570281	0.123791	0.332831	0.209041	PAX6	TSS200	island
cg00053373	2.46e-05	0.000643931	0.065039	0.274112	0.209073	ATP1B2	1stExon	island
cg24295381	6.22e-06	0.000321986	0.353434	0.562519	0.209085	EBF2	TSS1500	island
cg01615704	0.000211242	0.00226615	0.209619	0.418761	0.209142	MALL	5'UTR	island
cg11355135	0.000148958	0.00182673	0.19197	0.401133	0.209162	SLC5A7	TSS200	island
cg01612730	0.000294031	0.00279097	0.128019	0.337191	0.209172	C6orf138	1stExon	island
cg09689137	0.00105787	0.00639768	0.0757653	0.284938	0.209173	KBTBD11	5'UTR	island
cg26814075	0.000123244	0.0016285	0.382083	0.591264	0.209181	LEP	TSS200	island
cg13687039	0.00153557	0.00821731	0.163426	0.372623	0.209196	PAQR9	TSS1500	island
cg17826753	1.94e-05	0.000567404	0.106036	0.315241	0.209205	KCNV1	TSS1500	island
cg05059605	0.000887181	0.00569913	0.178362	0.387567	0.209205	BARX2	TSS1500	island
cg21164131	0.000318792	0.00293526	0.21685	0.426066	0.209216	AVPR1A	1stExon	island
cg07462756	0.00160068	0.00845266	0.281215	0.490457	0.209243	MSX1	TSS1500	island
cg15010714	0.000844277	0.00551423	0.207775	0.41702	0.209246	CDH11	TSS1500	island
cg10641721	0.000168824	0.00197209	0.102371	0.311658	0.209287	FOXL2	1stExon	island
cg17242241	0.00027793	0.00269384	0.088238	0.297535	0.209296	GALNT16	TSS200	island
cg22927788	0.00061166	0.00446032	0.0956989	0.305002	0.209303	PDE3A	TSS1500	island
cg21159778	0.000222654	0.00234189	0.0797812	0.289087	0.209305	DFNB31	TSS1500	island
cg19560758	7.79e-05	0.00123451	0.161773	0.371079	0.209306	ERRFI1	TSS1500	island
cg02705800	0.000531185	0.00407449	0.0520782	0.261402	0.209324	FAM174B	5'UTR	island
cg24126187	0.000411219	0.00345545	0.025128	0.234458	0.20933	PTH1R	5'UTR	island
cg08235970	0.000827442	0.00544273	0.199072	0.408408	0.209337	PAX7	TSS1500	island
cg02109484	5.14e-05	0.000969893	0.187805	0.397144	0.209338	C2orf65	TSS200	island
cg05309948	0.000172978	0.00200253	0.158519	0.36786	0.209341	ASCL2	TSS1500	island
cg20645065	0.000508547	0.00396007	0.244385	0.453738	0.209354	ALPL	5'UTR	island
cg11178281	1.51e-05	0.000494955	0.0897679	0.299136	0.209368	SFTA3	TSS1500	island
cg06737494	0.00183653	0.00928624	0.258538	0.467911	0.209373	GHSR	TSS1500	island
cg21592065	0.000398595	0.0033872	0.153572	0.362958	0.209386	DMRTA2	TSS200	island
cg12613046	5.29e-05	0.000984856	0.0827822	0.292202	0.20942	RGS6	TSS1500	island
cg02320740	0.000551422	0.00417317	0.0919452	0.301367	0.209422	SORCS3	TSS1500	island
cg22134923	8.34e-05	0.0012857	0.284096	0.49353	0.209433	AHNAK	TSS1500	island
cg02752882	4.67e-05	0.000918097	0.0760772	0.285511	0.209433	KCNH1	1stExon	island
cg04846307	1.09e-05	0.000422088	0.109419	0.318868	0.209449	HAND1	TSS1500	island
cg25645268	2.07e-05	0.000586872	0.0859888	0.295451	0.209462	SFRP2	TSS1500	island
cg10429922	8.35e-05	0.00128696	0.0811193	0.290585	0.209466	GREM1	TSS200	island
cg02114924	3.14e-05	0.00073553	0.0569387	0.266406	0.209467	PCDH10	TSS1500	island
cg09557387	8.41e-05	0.00129264	0.0839166	0.293397	0.209481	CR1L	TSS200	island
cg14749465	0.00157005	0.00834398	0.0581052	0.267604	0.209499	NELL1	TSS1500	island
cg19594666	0.000198618	0.0021809	0.433426	0.642928	0.209502	LEP	TSS200	island
cg21266330	0.000638926	0.00458858	0.206181	0.41569	0.209509	NPFFR2	1stExon	island
cg07035165	0.00146341	0.00795509	0.302912	0.512442	0.209529	KCNN2	1stExon	island
cg15514087	0.000126487	0.00165442	0.0959431	0.305523	0.20958	ENTPD3	TSS200	island
cg05677624	0.000433944	0.00357748	0.164765	0.374349	0.209584	MACROD2	5'UTR	island
cg10282162	0.000191406	0.00213188	0.11566	0.325285	0.209625	SHISA6	TSS1500	island
cg16474297	4.31e-06	0.000270692	0.0602219	0.269856	0.209634	DNAH11	TSS200	island
cg10033195	0.000605677	0.00443191	0.0485474	0.258188	0.20964	TCF24	TSS200	island
cg08245702	0.000105708	0.00148243	0.115325	0.32497	0.209645	VAX2	TSS1500	island
cg16080876	0.000509969	0.0039671	0.222619	0.432264	0.209645	NEFL	1stExon	island
cg14894848	0.000292814	0.00278347	0.237927	0.447583	0.209656	FAM19A5	TSS1500	island
cg05837401	0.000132747	0.00170362	0.0713792	0.28104	0.209661	ALDH1L1	5'UTR	island
cg13198321	0.000101577	0.00144794	0.0900546	0.299744	0.20969	ALDH1A2	5'UTR	island
cg21199396	0.000263472	0.00260594	0.0893972	0.29912	0.209723	GHR	TSS200	island
cg15458338	0.000132075	0.00169877	0.161712	0.371443	0.209731	ADCYAP1	TSS1500	island
cg00099976	6.77e-08	7.02e-05	0.185786	0.395531	0.209745	SHISA2	TSS200	island
cg17963840	0.000447764	0.00364719	0.29141	0.501156	0.209747	ADRA1A	1stExon	island
cg05934127	0.000690303	0.00482868	0.668546	0.878311	0.209765	ZNF611	5'UTR	island
cg23931672	7.6e-05	0.00121592	0.0402355	0.250005	0.20977	ZNF512B	TSS1500	island
cg21665928	6.38e-06	0.000325701	0.0639167	0.273738	0.209822	PRIMA1	TSS1500	island
cg15343461	2.55e-05	0.00065693	0.0542181	0.26406	0.209842	TMEM90B	5'UTR	island
cg10802132	1.91e-05	0.000562973	0.0854386	0.295289	0.20985	ZNF354C	TSS200	island
cg07922443	1.68e-06	0.000180968	0.0889771	0.298851	0.209874	HAND1	1stExon	island
cg06713098	0.000101045	0.00144333	0.102375	0.31226	0.209885	IGFBP3	1stExon	island
cg21590264	0.000155276	0.00187274	0.263808	0.473714	0.209906	GDNF	1stExon	island
cg07379434	0.00135347	0.00754598	0.0671518	0.277068	0.209916	VWC2	5'UTR	island
cg04848682	0.00012209	0.00161849	0.370566	0.580488	0.209921	C14orf4	1stExon	island
cg22685369	8.91e-07	0.000141978	0.0484487	0.258391	0.209943	SLC35F3	TSS1500	island
cg01775260	4.58e-05	0.000907982	0.0447088	0.254666	0.209957	GABRB3	TSS1500	island
cg06436905	9.44e-05	0.00138583	0.0596763	0.269662	0.209986	GLRB	TSS1500	island
cg04927004	5.63e-05	0.00102097	0.275647	0.485637	0.20999	MIR124-3	TSS1500	island
cg06571075	0.000212624	0.00227461	0.122435	0.332433	0.209998	MACROD2	TSS200	island
cg04111064	3.95e-06	0.000259346	0.0345993	0.244636	0.210037	FOXL2	TSS200	island
cg17169289	0.000976426	0.00606854	0.0372653	0.247319	0.210054	ZNF665	5'UTR	island
cg23683528	0.00135475	0.00754992	0.0426556	0.25274	0.210085	SH3BP4	TSS200	island
cg26206396	0.00134648	0.00752001	0.237483	0.447578	0.210095	FOXG1	TSS1500	island
cg08461107	0.000201098	0.00219717	0.108135	0.318266	0.210131	KIAA1462	5'UTR	island
cg15638055	0.000457423	0.00369843	0.0773817	0.287521	0.210139	KCNV1	TSS200	island
cg04457979	0.000312788	0.00290091	0.234301	0.444447	0.210147	KCNQ1DN	TSS1500	island
cg07456114	3.82e-06	0.000255725	0.08655	0.296721	0.210171	HELT	TSS200	island
cg23537747	3.09e-05	0.000728725	0.059722	0.2699	0.210178	PODN	TSS200	island
cg00552874	3.52e-05	0.000783352	0.0460508	0.256233	0.210183	ADAM11	1stExon	island
cg26215967	0.000245741	0.00249293	0.0606348	0.270818	0.210183	SH3GL3	TSS200	island
cg02873524	0.000193891	0.00214924	0.0625125	0.272704	0.210191	PAPPA	1stExon	island
cg01690182	0.000368261	0.00322037	0.178066	0.388262	0.210196	GABRB3	5'UTR	island
cg24427089	3.27e-05	0.000752638	0.0791337	0.289351	0.210217	ADAMTS14	TSS200	island
cg06132028	3.36e-05	0.000764681	0.0647961	0.275026	0.21023	EYA4	TSS200	island
cg02070685	8.49e-06	0.000372952	0.0596875	0.269955	0.210267	NECAB2	1stExon	island
cg09192542	0.000270353	0.00264781	0.147089	0.357383	0.210293	PAX9	5'UTR	island
cg16556511	0.000335959	0.00303571	0.160842	0.371166	0.210325	DKFZp686K1684	TSS200	island
cg27562970	0.000535168	0.00409347	0.104046	0.314376	0.210331	PRSS23	TSS200	island
cg01404317	0.000486189	0.00384602	0.0495616	0.259896	0.210335	SPG20	5'UTR	island
cg11659501	0.00146682	0.00796766	0.179387	0.389744	0.210357	ACSS3	TSS200	island
cg00994804	0.00115101	0.00676588	0.181104	0.391476	0.210372	RUNX1	1stExon	island
cg03822365	3.08e-08	5.77e-05	0.0383608	0.24877	0.210409	ERBB4	1stExon	island
cg27051931	0.000614914	0.00447583	0.160158	0.370575	0.210417	DSC2	1stExon	island
cg24111752	8.99e-05	0.00134637	0.0710787	0.28151	0.210431	PAX2	5'UTR	island
cg03355526	0.000593037	0.00437241	0.307284	0.517717	0.210434	ZNF454	5'UTR	island
cg19584875	0.000949199	0.00595827	0.0348824	0.245326	0.210444	KCNK13	5'UTR	island
cg03674127	0.000327386	0.00298481	0.150118	0.360577	0.210458	DYSF	5'UTR	island
cg06210197	1.59e-05	0.000508357	0.21295	0.42341	0.21046	NEFM	TSS1500	island
cg17889782	3.86e-05	0.000825431	0.0604934	0.270987	0.210494	FOXL2	1stExon	island
cg11724135	6.81e-07	0.000130176	0.109876	0.320379	0.210503	LOC284798	TSS1500	island
cg17991436	4.1e-06	0.000264158	0.100695	0.311213	0.210518	RFX6	TSS200	island
cg26780998	0.00017564	0.00202209	0.0613846	0.271918	0.210533	PLA2G7	TSS200	island
cg00605982	0.00107082	0.0064488	0.162706	0.373275	0.21057	SLC6A11	TSS1500	island
cg10068045	6.77e-05	0.00113727	0.26679	0.477397	0.210608	LINGO3	5'UTR	island
cg18397864	0.00080397	0.00534009	0.0550164	0.265627	0.21061	BRUNOL4	1stExon	island
cg17971936	0.000328099	0.00298938	0.153417	0.364029	0.210612	AP3B2	TSS1500	island
cg16292168	0.000544448	0.00413898	0.0450772	0.255691	0.210614	LOC285548	TSS200	island
cg00491418	2.64e-05	0.000668261	0.063361	0.273989	0.210628	LAMA4	5'UTR	island
cg15404858	1.08e-05	0.000419418	0.144435	0.355073	0.210638	NKX2-2	TSS1500	island
cg06107909	9.12e-05	0.00135694	0.104433	0.31508	0.210646	THBS4	TSS200	island
cg26521404	0.00146531	0.0079626	0.265456	0.476116	0.21066	HOXA9	1stExon	island
cg22271921	0.00112304	0.00665703	0.165306	0.375982	0.210676	ZMAT4	TSS200	island
cg07121547	0.00169456	0.00879171	0.0603452	0.271047	0.210702	NPY2R	TSS1500	island
cg03839709	0.000239656	0.00245352	0.0597795	0.270498	0.210719	HS6ST3	1stExon	island
cg18863333	5.21e-05	0.00097656	0.143738	0.354482	0.210744	SOX11	1stExon	island
cg17381377	0.000198262	0.00217855	0.113917	0.324669	0.210753	ABCC8	TSS200	island
cg10755058	4.98e-05	0.000952353	0.077741	0.288497	0.210756	ENTPD3	1stExon	island
cg19070139	0.000119587	0.00159926	0.0721175	0.282888	0.210771	GNMT	1stExon	island
cg15598662	0.00186233	0.00937607	0.0432991	0.254076	0.210777	MIR1908	TSS200	island
cg06251539	3.69e-07	0.000109373	0.077748	0.288527	0.210779	VGLL3	1stExon	island
cg09487611	0.000509776	0.00396618	0.114898	0.325688	0.21079	KCNA1	5'UTR	island
cg12268637	0.000554117	0.00418691	0.327169	0.537981	0.210812	HOXD12	TSS200	island
cg18710462	5.37e-05	0.000994159	0.110456	0.321271	0.210814	NR2E1	TSS1500	island
cg10715223	3.82e-05	0.000820802	0.135324	0.346158	0.210833	SNX31	1stExon	island
cg16966815	9.87e-05	0.00142472	0.0714772	0.282311	0.210834	ST6GALNAC5	TSS200	island
cg26802641	0.000740992	0.00506264	0.293287	0.504135	0.210848	EIF4E3	TSS1500	island
cg13563903	0.000327638	0.00298623	0.0396389	0.25049	0.210851	SORCS1	1stExon	island
cg15412498	4.17e-05	0.000860888	0.103434	0.314294	0.21086	MAP1B	1stExon	island
cg02888131	0.000716368	0.00494867	0.081329	0.292193	0.210864	ALDH1A2	TSS200	island
cg00067018	0.000873637	0.00563966	0.155194	0.366059	0.210865	DBX2	TSS1500	island
cg22754570	2.58e-05	0.000660459	0.255146	0.466018	0.210872	CYYR1	1stExon	island
cg16984438	1.13e-06	0.000154932	0.0785908	0.289479	0.210889	CYGB	TSS200	island
cg17339512	0.00164673	0.00861895	0.0500351	0.260957	0.210922	NPR3	5'UTR	island
cg03181582	1.19e-05	0.000439719	0.146299	0.357226	0.210927	ABCC8	TSS200	island
cg14171414	0.000418179	0.00349335	0.261757	0.472692	0.210935	PCDH8	1stExon	island
cg21399057	3.49e-05	0.000779837	0.421926	0.632934	0.211008	HOXB3	5'UTR	island
cg04110544	0.000989626	0.00612419	0.0494064	0.260417	0.21101	GHR	5'UTR	island
cg08364767	1.23e-05	0.00044678	0.0599364	0.27096	0.211024	GPR176	1stExon	island
cg19961545	6.55e-07	0.000128667	0.477757	0.688799	0.211042	GPR75	5'UTR	island
cg01822203	3.06e-05	0.000725229	0.0552795	0.266348	0.211069	GJA4	1stExon	island
cg05049361	0.000229685	0.00238805	0.0593733	0.270529	0.211155	GALNTL1	TSS200	island
cg24341611	0.000592693	0.00437079	0.143501	0.354657	0.211157	CA10	1stExon	island
cg26157475	0.00171711	0.00887236	0.17645	0.387626	0.211176	C1QL1	1stExon	island
cg05520409	0.00063363	0.00456472	0.26728	0.478474	0.211194	SOX8	TSS1500	island
cg15314827	0.00046783	0.00375218	0.174687	0.385887	0.2112	ESRRB	5'UTR	island
cg07274618	1.02e-05	0.00040798	0.199846	0.411067	0.211222	GALR2	TSS200	island
cg08278487	0.00203449	0.00996907	0.0607863	0.272014	0.211228	POU4F1	TSS200	island
cg23645199	1.2e-05	0.000442039	0.0878368	0.29907	0.211234	EFHD1	1stExon	island
cg10644072	0.000132015	0.00169824	0.0853199	0.296558	0.211238	DSCAM	1stExon	island
cg18754118	0.000554691	0.00418959	0.336441	0.547687	0.211246	GNG7	5'UTR	island
cg17399619	7.02e-05	0.00116066	0.0431084	0.254371	0.211263	SLC35F3	5'UTR	island
cg00662122	0.00084108	0.00550085	0.0709647	0.282234	0.211269	LRP12	TSS1500	island
cg04960603	2.76e-05	0.000684145	0.108935	0.32024	0.211305	EN1	1stExon	island
cg22796507	4e-07	0.000111515	0.0983261	0.309637	0.211311	FOXE3	1stExon	island
cg06970461	6e-05	0.0010594	0.168072	0.379386	0.211314	ADRA2B	TSS200	island
cg24862668	1.28e-05	0.000455434	0.0664252	0.277746	0.211321	HS3ST4	TSS200	island
cg26844077	0.000678916	0.0047767	0.572494	0.783816	0.211322	KIAA0182	5'UTR	island
cg02510267	0.000310479	0.00288752	0.0944803	0.305824	0.211344	NELL1	TSS1500	island
cg22575628	5.03e-05	0.000958205	0.113747	0.325103	0.211355	PPFIA2	1stExon	island
cg01769232	0.000625979	0.0045282	0.11268	0.324074	0.211393	GPR6	TSS200	island
cg23044079	0.00070619	0.00490209	0.124277	0.335684	0.211407	FOXI3	1stExon	island
cg12989128	3.24e-05	0.000749493	0.11065	0.322112	0.211462	GDAP1L1	5'UTR	island
cg18110483	0.00154263	0.00824207	0.250267	0.461746	0.211479	THBS4	TSS200	island
cg20499965	0.000681513	0.00478836	0.0460003	0.257514	0.211514	EVA1C	TSS200	island
cg00750523	1.81e-05	0.000547269	0.0651864	0.276707	0.211521	RGS7BP	1stExon	island
cg12017911	2.05e-05	0.000584148	0.0821133	0.293639	0.211526	ISLR2	5'UTR	island
cg11382055	0.000116372	0.00157274	0.164606	0.376133	0.211527	KCNK1	TSS1500	island
cg06270661	1.48e-06	0.000172174	0.0671304	0.278658	0.211528	DNAH11	TSS1500	island
cg20792062	0.000353359	0.00313694	0.249673	0.461201	0.211528	KCNA5	5'UTR	island
cg02785187	1.56e-05	0.000504322	0.0975202	0.309125	0.211604	EFS	1stExon	island
cg15628888	0.000136336	0.00173104	0.0692457	0.280851	0.211605	CELF6	1stExon	island
cg24288310	0.000568716	0.00425532	0.141403	0.353011	0.211608	ST8SIA2	TSS1500	island
cg14557714	0.000303092	0.00284398	0.120816	0.332434	0.211618	CTSL1	5'UTR	island
cg06352406	0.000645225	0.0046192	0.0846557	0.296278	0.211623	SFMBT2	TSS1500	island
cg18034428	2.67e-06	0.000218883	0.0992632	0.310913	0.21165	PAK7	5'UTR	island
cg03780927	4.2e-05	0.000863887	0.270834	0.482517	0.211682	BCL9L	1stExon	island
cg10590512	0.00155323	0.00828162	0.192066	0.403751	0.211685	DIO3	TSS1500	island
cg12670347	0.000260009	0.00258372	0.319424	0.531111	0.211687	TBX5	TSS1500	island
cg03325733	8.2e-06	0.000366928	0.129815	0.341536	0.211722	RAB32	TSS200	island
cg11722183	4.15e-05	0.000858733	0.0350481	0.246786	0.211738	CPE	TSS200	island
cg19046725	0.000326547	0.00298013	0.111459	0.32321	0.211751	LEPREL1	5'UTR	island
cg20858243	8.98e-06	0.000382502	0.329328	0.541082	0.211754	SYCP2	TSS1500	island
cg06444755	0.000240092	0.00245647	0.199125	0.410969	0.211844	NXPH1	1stExon	island
cg06715092	0.000168191	0.00196778	0.192491	0.404341	0.211849	BARHL1	TSS200	island
cg24886267	3.4e-06	0.000242235	0.0600849	0.271937	0.211852	FBLL1	TSS1500	island
cg25307665	0.00109852	0.00655871	0.174293	0.386166	0.211873	HOXA5	TSS1500	island
cg08068240	0.000135008	0.00172139	0.188104	0.399984	0.21188	LUZP2	TSS200	island
cg05763228	0.00151556	0.00814374	0.0809226	0.292834	0.211912	LRAT	TSS1500	island
cg13026730	1.69e-05	0.000525668	0.357901	0.569815	0.211914	GPR27	1stExon	island
cg14631053	7.06e-05	0.0011651	0.274344	0.486268	0.211925	SSTR4	TSS200	island
cg27536028	0.000230179	0.00239153	0.0998502	0.311826	0.211975	ITGB1BP3	5'UTR	island
cg27597956	6.66e-05	0.00112615	0.0702795	0.282255	0.211976	PAX6	5'UTR	island
cg04479219	0.00110377	0.00657974	0.173461	0.385438	0.211977	SLITRK5	5'UTR	island
cg13366352	3.65e-06	0.000250378	0.0595393	0.271522	0.211983	GREB1L	TSS1500	island
cg15729869	1.71e-05	0.00052928	0.0886928	0.300678	0.211985	BARHL1	TSS200	island
cg22204479	0.000169024	0.00197342	0.147272	0.359261	0.211988	NKX2-4	TSS200	island
cg07857243	0.000308488	0.00287572	0.0733682	0.28539	0.212022	VAT1L	TSS200	island
cg11732619	6.03e-06	0.000317032	0.0671095	0.279138	0.212029	SLIT3	5'UTR	island
cg12613383	0.000243165	0.00247605	0.178196	0.39028	0.212085	PLD5	TSS1500	island
cg02390209	0.000214512	0.00228737	0.0933559	0.305488	0.212132	HS3ST4	TSS1500	island
cg13731706	6.09e-05	0.001068	0.0373549	0.249488	0.212133	CDIP1	TSS200	island
cg26642655	6.06e-06	0.00031787	0.066893	0.279037	0.212144	GBX1	1stExon	island
cg14711997	2.67e-05	0.000672937	0.360921	0.573065	0.212144	KCNH2	5'UTR	island
cg07514158	0.000516589	0.00400054	0.173378	0.385526	0.212148	CACNG3	1stExon	island
cg03565189	0.000381243	0.00329148	0.132737	0.344945	0.212208	ANO1	1stExon	island
cg04778271	0.00125109	0.00715284	0.0231396	0.235364	0.212224	CDK5R2	1stExon	island
cg09396196	3.63e-05	0.000796741	0.0468356	0.259064	0.212228	KCNK4	5'UTR	island
cg02405001	0.000536056	0.00409835	0.288225	0.500459	0.212234	RBFOX1	5'UTR	island
cg04861968	2.47e-05	0.000644341	0.0841298	0.296365	0.212235	CRTAC1	1stExon	island
cg03498096	0.00141954	0.00778914	0.119401	0.331656	0.212255	INSM1	TSS1500	island
cg08871855	0.00121093	0.00700056	0.0821751	0.294461	0.212286	FOXI3	TSS1500	island
cg11244340	0.000102407	0.00145482	0.0416455	0.25398	0.212335	HS6ST3	1stExon	island
cg22886089	1.9e-05	0.000560495	0.109824	0.32217	0.212346	SCG3	5'UTR	island
cg14473568	6.77e-06	0.000334639	0.179711	0.39209	0.212379	ROBO2	TSS1500	island
cg01078989	0.000521489	0.00402534	0.124886	0.337327	0.212441	ITGA8	1stExon	island
cg27403635	0.00203138	0.00995794	0.201816	0.414284	0.212469	KCNN2	1stExon	island
cg17010394	6.95e-05	0.00115398	0.122317	0.334813	0.212495	TTLL7	5'UTR	island
cg23849311	0.00010187	0.00145027	0.0345866	0.247086	0.212499	TMEM90B	5'UTR	island
cg00922781	2.06e-05	0.000585215	0.131094	0.343605	0.21251	ADAM12	1stExon	island
cg26600983	0.000252719	0.00253743	0.202152	0.414714	0.212562	TRHDE	TSS1500	island
cg04355093	5.89e-05	0.0010474	0.161179	0.373744	0.212566	WDFY3	5'UTR	island
cg17916490	3.09e-06	0.000232394	0.095586	0.30817	0.212584	NTSR2	1stExon	island
cg12976956	0.000147482	0.00181566	0.176018	0.388607	0.212589	NXPH1	1stExon	island
cg04981088	1.22e-05	0.000446123	0.080566	0.293165	0.212599	MPV17L	1stExon	island
cg01657926	0.000283386	0.00272625	0.121309	0.333921	0.212612	CCDC81	5'UTR	island
cg15685699	8.87e-05	0.00133528	0.132184	0.344823	0.21264	FAM159B	5'UTR	island
cg21658456	0.000266075	0.00262129	0.0786729	0.291324	0.212651	TACC2	TSS200	island
cg26561785	1.93e-07	9.25e-05	0.0654709	0.278145	0.212674	MIR34B	TSS200	island
cg16952423	0.00134179	0.00750203	0.123452	0.336127	0.212675	LINC00403	TSS1500	island
cg04043571	0.000191557	0.00213279	0.168594	0.38127	0.212677	NR5A1	5'UTR	island
cg22621867	0.000534414	0.00408986	0.0553763	0.268062	0.212685	GPR62	1stExon	island
cg09445939	1.13e-06	0.000155133	0.12991	0.342605	0.212695	DKK1	5'UTR	island
cg08328610	0.000102211	0.00145314	0.154648	0.36735	0.212702	HAND2	1stExon	island
cg13766881	0.000391738	0.003349	0.153375	0.366089	0.212714	TLL1	5'UTR	island
cg07355841	0.000965683	0.00602562	0.140793	0.35352	0.212727	TPPP3	5'UTR	island
cg23886551	6.34e-05	0.00109289	0.0436961	0.256431	0.212735	TMEM121	TSS1500	island
cg09248345	0.000107096	0.00149508	0.0774794	0.290224	0.212744	LMX1A	TSS1500	island
cg08392199	2.31e-06	0.000206221	0.0792807	0.292046	0.212765	LIFR	5'UTR	island
cg17821375	0.000318554	0.00293373	0.144698	0.35748	0.212782	DBX1	TSS1500	island
cg06108782	0.000532529	0.00408158	0.104577	0.317369	0.212791	SLC18A3	TSS1500	island
cg18492126	0.000269693	0.00264407	0.172531	0.385354	0.212823	NCAM2	TSS1500	island
cg07892785	0.000371984	0.00324171	0.0291273	0.241953	0.212825	MYRIP	5'UTR	island
cg01923218	1.09e-05	0.000420888	0.0844062	0.297235	0.212829	CCDC67	1stExon	island
cg18909924	0.000478667	0.00380621	0.0797242	0.292576	0.212852	MT1M	TSS200	island
cg21878275	0.000145544	0.00180167	0.0741984	0.287063	0.212864	ADAMTS9	TSS200	island
cg18290624	0.000104328	0.00147102	0.267003	0.479878	0.212875	SLC6A11	TSS1500	island
cg13637213	2.95e-05	0.000709939	0.094762	0.307646	0.212884	CYP26B1	TSS200	island
cg03264444	0.000321021	0.00294838	0.108219	0.321105	0.212886	KCNN2	1stExon	island
cg17745122	3.53e-05	0.000784201	0.0776562	0.290543	0.212886	IRX3	5'UTR	island
cg08460041	0.00029312	0.00278537	0.16187	0.37476	0.21289	LMX1A	TSS200	island
cg04101351	0.000738264	0.00505033	0.187441	0.400333	0.212892	PDE3A	1stExon	island
cg21184174	0.000152914	0.00185555	0.216352	0.429278	0.212926	NGF	TSS1500	island
cg24460301	1.38e-06	0.000167457	0.0575427	0.270499	0.212956	SYPL2	5'UTR	island
cg27615578	0.000356852	0.00315662	0.10366	0.316647	0.212987	LRRC8E	TSS200	island
cg08957652	0.000313582	0.00290543	0.0724351	0.285428	0.212993	IHH	TSS200	island
cg00931558	0.0001517	0.00184684	0.0932276	0.306234	0.213006	ZFHX4	5'UTR	island
cg21377673	0.000508702	0.00396089	0.132202	0.345209	0.213007	CDO1	TSS1500	island
cg12258811	9.24e-06	0.000387634	0.226453	0.439462	0.21301	PER3	TSS200	island
cg03340398	0.000222884	0.00234344	0.118637	0.33167	0.213033	SLC7A2	5'UTR	island
cg05447833	0.000197053	0.00217087	0.0316952	0.244746	0.213051	GDF6	TSS1500	island
cg07653946	0.000981488	0.00609106	0.217895	0.430947	0.213052	GREB1L	5'UTR	island
cg07850592	6.01e-05	0.00106017	0.0795926	0.292646	0.213054	TRIM67	1stExon	island
cg01675814	0.000716244	0.00494838	0.0694127	0.282474	0.213062	LRP12	TSS1500	island
cg04425458	0.00110205	0.00657265	0.0519061	0.264971	0.213065	KCNQ3	1stExon	island
cg20695936	6.34e-05	0.00109371	0.356559	0.569655	0.213096	RUNX3	TSS1500	island
cg18154422	1.03e-05	0.000409098	0.0845174	0.297621	0.213104	ZEB1	TSS1500	island
cg24426072	7.43e-05	0.00120011	0.0923995	0.305509	0.21311	TRIL	1stExon	island
cg24845274	2.08e-05	0.000588604	0.0829226	0.296077	0.213155	CHRM2	5'UTR	island
cg03242511	7.92e-05	0.00124742	0.0645001	0.277682	0.213182	SLC24A4	TSS1500	island
cg01756381	0.000512838	0.00398239	0.155666	0.36886	0.213194	HS3ST1	TSS200	island
cg06850467	0.00094679	0.00594819	0.301191	0.514409	0.213218	2019-09-10	5'UTR	island
cg18521914	0.000309215	0.00288011	0.12726	0.340495	0.213234	C10orf53	TSS200	island
cg18073471	1.08e-05	0.00041995	0.264693	0.477936	0.213243	PRDM8	5'UTR	island
cg08961250	0.00033357	0.00302155	0.237871	0.451117	0.213246	FGF2	TSS200	island
cg10227327	5.29e-05	0.000985643	0.162029	0.375282	0.213254	FLJ43390	TSS200	island
cg21467989	0.000270928	0.00265118	0.0742322	0.287491	0.213259	PRDM16	TSS1500	island
cg03422911	0.00146469	0.00796002	0.381902	0.595167	0.213266	RYR2	TSS1500	island
cg13528935	0.000135086	0.0017219	0.0926235	0.305894	0.21327	FAM84B	5'UTR	island
cg02244718	0.00026482	0.00261377	0.0685352	0.281823	0.213288	RIPPLY2	1stExon	island
cg14614211	0.000931299	0.00588294	0.290959	0.504276	0.213318	MKX	5'UTR	island
cg15255390	1.8e-05	0.000545157	0.31436	0.5277	0.21334	HOXB3	5'UTR	island
cg11008243	0.000412316	0.00346107	0.0241806	0.23755	0.213369	KCNQ5	TSS1500	island
cg27561954	0.000122833	0.00162494	0.0405958	0.253973	0.213378	RBP7	1stExon	island
cg24617723	3.1e-05	0.000729182	0.251981	0.46538	0.213399	ZSWIM2	TSS200	island
cg17189465	0.00011727	0.00158042	0.134079	0.347478	0.213399	ROBO2	TSS200	island
cg18893072	7.2e-05	0.00117843	0.15844	0.371874	0.213434	LUZP2	5'UTR	island
cg09236163	0.000119977	0.00160247	0.177088	0.390528	0.21344	C15orf26	1stExon	island
cg03958979	0.00109525	0.00654538	0.417077	0.630545	0.213467	NR2E1	TSS1500	island
cg24378692	4.33e-05	0.000879135	0.0732222	0.286749	0.213527	PLOD2	5'UTR	island
cg25962682	0.000139917	0.00175962	0.0442513	0.257785	0.213534	SLC35F3	5'UTR	island
cg04624110	2e-05	0.000574969	0.243857	0.457396	0.213538	MACROD2	TSS200	island
cg02829688	0.00032941	0.00299715	0.200445	0.414017	0.213572	TBX15	5'UTR	island
cg18627360	1.26e-05	0.000452205	0.0550334	0.268607	0.213574	MIR124-3	TSS200	island
cg16915821	0.000119126	0.00159567	0.055016	0.268591	0.213575	DKK3	TSS200	island
cg04965987	0.000120607	0.00160675	0.107867	0.321449	0.213583	DSCR6	TSS1500	island
cg13561477	0.00045872	0.00370492	0.145154	0.358739	0.213585	CNTN5	TSS200	island
cg20083676	1.05e-05	0.000413457	0.267012	0.480613	0.213601	C9orf47	1stExon	island
cg23962250	4.18e-06	0.000266773	0.0738777	0.287493	0.213615	C10orf93	1stExon	island
cg01354961	7.84e-05	0.00124026	0.119619	0.333239	0.21362	NXPH1	TSS200	island
cg08495825	0.000458799	0.00370529	0.15236	0.365996	0.213636	PEAR1	TSS200	island
cg20600210	8.29e-05	0.00128144	0.10271	0.316346	0.213637	APCDD1L	TSS200	island
cg26337020	0.000373982	0.00325286	0.0848908	0.298529	0.213639	ST8SIA4	TSS200	island
cg17878972	0.00017473	0.00201517	0.110087	0.323758	0.213671	HRASLS	5'UTR	island
cg06997381	0.000211484	0.00226742	0.0241134	0.237788	0.213675	UBE2QL1	1stExon	island
cg11219917	0.00120213	0.00696532	0.14492	0.358615	0.213695	CPLX1	5'UTR	island
cg21351053	3.08e-05	0.000726968	0.0579119	0.271609	0.213697	PLK5	TSS200	island
cg03252361	0.000392769	0.0033543	0.0881579	0.301856	0.213698	NDRG2	5'UTR	island
cg23497704	0.000102113	0.00145219	0.11737	0.33107	0.2137	LHX5	TSS200	island
cg14226182	0.00203946	0.0099856	0.085248	0.298953	0.213705	RARRES1	5'UTR	island
cg00481644	1.45e-05	0.000485692	0.244124	0.457879	0.213755	LOC254559	TSS200	island
cg07686635	0.000637521	0.00458289	0.0443963	0.258165	0.213768	ZNF665	TSS200	island
cg15507440	0.000375865	0.00326338	0.100189	0.313964	0.213775	PDE3A	TSS200	island
cg12892004	5.31e-06	0.000298458	0.104426	0.31821	0.213784	RFX6	TSS200	island
cg20829347	6.01e-05	0.0010605	0.198477	0.412283	0.213806	SOX1	TSS1500	island
cg14008883	8.85e-05	0.00133309	0.257533	0.471344	0.213811	SLC18A3	1stExon	island
cg24645221	0.000112191	0.00153655	0.202856	0.416684	0.213828	PENK	TSS1500	island
cg13749822	0.000965861	0.00602628	0.122009	0.335871	0.213862	HHIP	TSS1500	island
cg10833405	0.00049657	0.00390011	0.0804665	0.294342	0.213876	CNKSR3	TSS200	island
cg15976388	0.000634653	0.00457025	0.145517	0.359394	0.213877	SYT6	TSS1500	island
cg12755298	1.22e-05	0.000445276	0.0821543	0.296039	0.213885	CYP7B1	1stExon	island
cg02831267	0.000250896	0.0025251	0.144511	0.358409	0.213898	SHISA6	TSS1500	island
cg20954987	1.27e-05	0.00045469	0.166246	0.380151	0.213905	C12orf68	1stExon	island
cg20450979	1.12e-05	0.000427985	0.0420866	0.256028	0.213942	GPM6A	5'UTR	island
cg15634398	4.63e-05	0.000913223	0.151101	0.365085	0.213984	LYPD5	TSS200	island
cg25783352	2.93e-05	0.000707909	0.136865	0.35085	0.213985	CALCA	5'UTR	island
cg01187505	2.45e-06	0.000210768	0.113214	0.327225	0.214011	ANO3	TSS200	island
cg05714479	0.000140767	0.00176589	0.0448246	0.258836	0.214012	LATS2	5'UTR	island
cg07687276	1.43e-05	0.000481592	0.0479373	0.261958	0.21402	PRIMA1	TSS1500	island
cg05364759	1.62e-07	8.75e-05	0.0682823	0.282342	0.21406	ALPL	5'UTR	island
cg26916166	0.000340112	0.00305966	0.0969088	0.310994	0.214085	NMNAT2	5'UTR	island
cg13895867	1.79e-05	0.00054333	0.218913	0.433027	0.214114	GBX2	1stExon	island
cg15847565	0.000180798	0.00205935	0.0768189	0.290959	0.21414	C4orf36	1stExon	island
cg08517126	6.94e-05	0.00115346	0.0789076	0.293054	0.214147	INHA	TSS1500	island
cg13511000	0.000373896	0.00325239	0.236162	0.450341	0.214179	ATOH1	1stExon	island
cg09117206	3.46e-05	0.000776401	0.0952339	0.30942	0.214186	AGXT2L1	1stExon	island
cg22328786	4.19e-07	0.000113253	0.0437124	0.257908	0.214195	C20orf117	1stExon	island
cg07621075	3.24e-05	0.000749493	0.0620091	0.276238	0.214229	ST8SIA2	5'UTR	island
cg11789740	0.00158112	0.00838302	0.175523	0.389761	0.214238	RYR3	TSS1500	island
cg06213468	0.000426151	0.00353606	0.101623	0.315866	0.214243	FOXI2	TSS1500	island
cg21658836	0.00177791	0.00908636	0.105245	0.319498	0.214253	CADM1	1stExon	island
cg20176532	8.19e-05	0.00127221	0.0509434	0.265205	0.214262	ZNF256	5'UTR	island
cg25363885	1.67e-07	8.8e-05	0.045689	0.259974	0.214285	PPP2R2B	TSS200	island
cg12872693	0.000632366	0.00455826	0.182212	0.396501	0.214289	GNB4	5'UTR	island
cg17241310	0.000598612	0.00439824	0.48705	0.701342	0.214292	BARHL2	TSS200	island
cg20931033	8.72e-05	0.00132169	0.187477	0.401773	0.214296	AGBL4	1stExon	island
cg05906607	1.18e-05	0.000437347	0.104748	0.319045	0.214297	C14orf132	TSS200	island
cg03782202	9.37e-05	0.00137915	0.383297	0.59761	0.214314	HOXD11	TSS1500	island
cg24116870	0.00148978	0.00805057	0.174129	0.388452	0.214323	ADAMTS20	TSS1500	island
cg16701456	0.000104189	0.00146974	0.0630846	0.27741	0.214325	NKX3-2	5'UTR	island
cg16938805	0.000538726	0.00411189	0.243613	0.45794	0.214327	DBX1	TSS200	island
cg00708598	4.02e-05	0.000843665	0.221131	0.435459	0.214329	LECT1	1stExon	island
cg27029821	3.2e-05	0.000743346	0.294142	0.50848	0.214338	PRDM14	TSS200	island
cg05893614	0.000705349	0.00489808	0.125852	0.340205	0.214353	FAM19A4	TSS1500	island
cg11199713	0.000162436	0.0019266	0.238636	0.453018	0.214382	SOX1	TSS200	island
cg04768697	0.000124461	0.00163783	0.274286	0.48872	0.214434	CCDC105	1stExon	island
cg07267782	0.000880185	0.00566969	0.257239	0.471674	0.214435	FAM83B	TSS1500	island
cg21530280	0.000993116	0.00613745	0.0770086	0.291457	0.214448	HAND2	TSS200	island
cg24129977	0.000317303	0.00292612	0.230686	0.445158	0.214472	PXDN	TSS1500	island
cg25047056	6.18e-05	0.00107702	0.125883	0.340356	0.214473	KIAA1462	5'UTR	island
cg09526912	8.34e-06	0.000370385	0.159571	0.374067	0.214496	SIX2	TSS1500	island
cg18778433	0.000119114	0.00159557	0.161665	0.376175	0.214509	PARVA	1stExon	island
cg03699469	0.000901234	0.00575893	0.0436214	0.258131	0.214509	LY6H	5'UTR	island
cg01382414	0.000190244	0.00212391	0.173565	0.388101	0.214536	SNCB	5'UTR	island
cg02765913	4.55e-05	0.000904701	0.0277423	0.242291	0.214549	BCAT1	1stExon	island
cg20041366	0.00166084	0.00866975	0.0466204	0.26118	0.21456	FAM19A2	5'UTR	island
cg09379609	0.000176247	0.00202653	0.293102	0.507683	0.21458	C19orf67	TSS200	island
cg17275700	9.64e-05	0.00140396	0.0815995	0.296189	0.21459	FAM190A	5'UTR	island
cg20982412	8.32e-06	0.000370105	0.236369	0.450959	0.214591	CACNA2D3	TSS1500	island
cg09542111	0.000375683	0.00326245	0.0834344	0.29805	0.214616	GRIK1	5'UTR	island
cg07443217	1.19e-05	0.000439974	0.0825271	0.297198	0.214671	ALK	5'UTR	island
cg03751030	0.000441786	0.00361664	0.109512	0.324222	0.214711	XKR4	1stExon	island
cg01473336	2.55e-05	0.000656516	0.221355	0.436081	0.214726	HS3ST6	TSS1500	island
cg07883823	5.89e-05	0.00104724	0.188898	0.403658	0.214761	SLC22A3	TSS1500	island
cg14512346	0.000359273	0.00317012	0.20305	0.417856	0.214806	SLC24A4	TSS1500	island
cg09042448	2.9e-05	0.000702465	0.0978583	0.312687	0.214829	LOXL2	5'UTR	island
cg15170743	0.000405146	0.00342306	0.0355814	0.250412	0.214831	ZNF470	TSS1500	island
cg05113927	6.37e-05	0.00109634	0.443461	0.658298	0.214837	UCN	TSS200	island
cg19825302	0.000204854	0.00222306	0.418842	0.63368	0.214838	SNAR-F	TSS1500	island
cg16785755	0.000393157	0.00335637	0.120286	0.33517	0.214884	EGLN3	1stExon	island
cg01419567	1.49e-05	0.000492782	0.0438629	0.258749	0.214886	ZFHX4	5'UTR	island
cg20707222	5.13e-05	0.000968937	0.0957619	0.310675	0.214913	ST6GALNAC3	TSS200	island
cg17191254	3.87e-05	0.000826851	0.101371	0.316285	0.214914	WDFY3-AS2	TSS1500	island
cg13879776	0.00143736	0.00785592	0.331339	0.546268	0.214929	CLDN11	TSS1500	island
cg10501128	1.49e-05	0.000492113	0.0500417	0.264983	0.214941	FLT1	1stExon	island
cg11594137	2.3e-05	0.000620899	0.146562	0.361506	0.214944	S1PR3	TSS1500	island
cg25076637	0.000382764	0.00329976	0.0757695	0.290746	0.214977	DTX1	TSS1500	island
cg03905758	0.000192791	0.00214103	0.187549	0.402533	0.214984	HAND2	TSS200	island
cg13423075	9.25e-05	0.00136813	0.220707	0.435691	0.214984	LHCGR	1stExon	island
cg02400433	0.00121602	0.00702066	0.283619	0.498607	0.214987	PRDM13	1stExon	island
cg00374839	8.34e-05	0.0012857	0.0760765	0.29107	0.214993	ALX4	TSS1500	island
cg06547966	6.46e-05	0.00110665	0.305505	0.520518	0.215012	GRM7	5'UTR	island
cg26856316	0.000155928	0.00187802	0.0553837	0.270402	0.215019	GPR149	1stExon	island
cg08582701	0.00036493	0.00320116	0.227238	0.44231	0.215072	A2BP1	5'UTR	island
cg08389151	5.71e-06	0.000308779	0.450995	0.666072	0.215077	NCRNA00181	TSS1500	island
cg22298430	0.000243423	0.00247782	0.0470638	0.262154	0.21509	LOC728392	1stExon	island
cg23023937	1.55e-05	0.000501002	0.132472	0.347577	0.215105	DPYSL4	TSS1500	island
cg16572375	8.49e-05	0.00130022	0.086013	0.301132	0.215119	SHISA2	TSS1500	island
cg18956481	0.000151209	0.00184313	0.125788	0.340912	0.215123	CYP24A1	5'UTR	island
cg17845532	0.000456497	0.00369301	0.153795	0.368962	0.215166	MATK	TSS1500	island
cg10615414	0.000148952	0.00182673	0.134209	0.34938	0.215171	SLC32A1	TSS200	island
cg09659661	2.41e-05	0.000636215	0.0815567	0.29673	0.215174	IRX6	TSS1500	island
cg17632579	0.000405466	0.0034245	0.0744899	0.289685	0.215195	PRSS12	TSS200	island
cg01661350	5.38e-05	0.000994312	0.120635	0.335833	0.215198	KLHL1	1stExon	island
cg21638161	0.000123407	0.00162978	0.106513	0.321752	0.215238	MAFA	TSS200	island
cg16313026	0.000499596	0.00391543	0.0986479	0.313916	0.215268	EN2	TSS1500	island
cg09987596	0.000449087	0.0036542	0.043104	0.258414	0.21531	FAM123C	5'UTR	island
cg21790626	0.000677471	0.00477051	0.0972211	0.312548	0.215327	ZNF154	5'UTR	island
cg01084239	0.000130165	0.00168351	0.0688955	0.284257	0.215362	TUB	TSS1500	island
cg01396587	4.92e-05	0.000946017	0.162149	0.377521	0.215372	FAM20C	1stExon	island
cg20577027	3.36e-05	0.000764328	0.0327084	0.248133	0.215425	BOLL	TSS1500	island
cg25191850	0.000687599	0.00481617	0.158018	0.373471	0.215453	KCNK1	TSS200	island
cg09359106	0.000261098	0.00259078	0.0860548	0.301512	0.215457	SOX13	5'UTR	island
cg18208707	0.000297937	0.00281317	0.078242	0.293716	0.215474	B4GALNT2	TSS200	island
cg16357921	8.43e-05	0.00129502	0.163137	0.378617	0.215481	CDK20	1stExon	island
cg23785790	0.000439801	0.0036071	0.115417	0.330929	0.215513	BTBD11	1stExon	island
cg14373266	0.000198765	0.00218196	0.0246868	0.240228	0.215542	FGF2	1stExon	island
cg22264014	0.000199487	0.0021868	0.0800836	0.295667	0.215584	VGLL2	TSS200	island
cg03881854	0.000491462	0.0038739	0.179249	0.394867	0.215618	VSX1	TSS1500	island
cg05317275	8.14e-05	0.00126685	0.126999	0.342618	0.215619	COL5A3	TSS200	island
cg00701741	3.12e-05	0.000733085	0.12534	0.340965	0.215626	PTGFR	5'UTR	island
cg20222926	0.0004133	0.00346623	0.0880315	0.303668	0.215636	FEZF1	TSS1500	island
cg05839235	0.00113657	0.00671171	0.193813	0.409461	0.215648	NPR3	1stExon	island
cg02681173	0.000259023	0.0025773	0.15464	0.370317	0.215677	LOC100190940	TSS1500	island
cg13062913	0.000112614	0.00154019	0.175935	0.391618	0.215682	NCAM2	TSS1500	island
cg07309102	0.00178113	0.00909762	0.0409473	0.25663	0.215682	KLF4	1stExon	island
cg05281894	0.000175634	0.00202205	0.0504845	0.26617	0.215685	PDPN	TSS1500	island
cg12320221	4.64e-07	0.000117097	0.0399495	0.255645	0.215696	HAP1	1stExon	island
cg05381746	3.02e-05	0.00072013	0.0929439	0.308669	0.215725	MKX	TSS1500	island
cg10767336	0.000401783	0.00340521	0.114398	0.330135	0.215736	KCNA1	TSS200	island
cg09515947	9.02e-05	0.00134908	0.131157	0.34691	0.215753	CDH8	5'UTR	island
cg21872037	0.000908311	0.00578846	0.142475	0.358231	0.215757	SLC13A5	TSS1500	island
cg12978433	9.17e-05	0.00136147	0.142854	0.358619	0.215765	CYP24A1	1stExon	island
cg16278512	7.12e-06	0.000343361	0.0709908	0.286784	0.215793	VWDE	5'UTR	island
cg06722216	0.000115281	0.00156351	0.0517343	0.26753	0.215796	NOL4	1stExon	island
cg08806153	0.000465398	0.00373987	0.125929	0.341729	0.2158	HOXD11	TSS200	island
cg17708472	0.000480794	0.00381715	0.120567	0.336389	0.215821	FAM84A	TSS200	island
cg17283857	3.66e-05	0.000800643	0.132729	0.348556	0.215827	FLJ41350	TSS200	island
cg22325330	0.000389146	0.00333423	0.15631	0.372161	0.215851	DIO3	TSS1500	island
cg24089118	3.51e-05	0.000781345	0.176766	0.392636	0.215869	PTGDR	TSS200	island
cg00547077	8.86e-06	0.00038006	0.133863	0.349752	0.215889	ZNF132	TSS200	island
cg13685951	0.000481125	0.00381882	0.133297	0.349203	0.215906	FAM5B	TSS1500	island
cg04694812	0.000380578	0.00328837	0.169083	0.384991	0.215908	HTR1A	TSS200	island
cg10832005	1.09e-05	0.000421082	0.0581838	0.27411	0.215926	NPR3	TSS1500	island
cg02916102	0.000159363	0.00190372	0.0863421	0.302268	0.215926	CYP11A1	1stExon	island
cg07135732	0.00114683	0.00675003	0.170902	0.386854	0.215952	BARHL2	TSS1500	island
cg10171347	9.53e-06	0.000393871	0.109166	0.325144	0.215977	NKX6-2	TSS1500	island
cg18011364	0.000447322	0.003645	0.0607199	0.27671	0.21599	RELN	TSS200	island
cg05658491	0.000712552	0.00493133	0.191833	0.407827	0.215994	FMN2	1stExon	island
cg24662961	3.14e-05	0.00073553	0.0744376	0.290434	0.215996	IRX3	TSS1500	island
cg20113732	0.000186456	0.00209759	0.107628	0.323637	0.216009	NELL1	5'UTR	island
cg14565725	4.33e-05	0.000879199	0.283255	0.499279	0.216024	TBX15	1stExon	island
cg03400437	0.000123307	0.0016289	0.0805396	0.296566	0.216027	IMPACT	TSS200	island
cg01539036	0.00032387	0.00296467	0.0689712	0.285004	0.216033	NTSR1	TSS200	island
cg12364615	0.000437058	0.00359312	0.230886	0.446949	0.216063	RASGRF2-AS1	TSS200	island
cg09231514	4.86e-05	0.000939736	0.0488787	0.264957	0.216078	HSD11B1L	5'UTR	island
cg06048524	1.21e-05	0.000444237	0.0491208	0.2652	0.216079	CXCL12	TSS200	island
cg01270593	3.24e-07	0.00010534	0.154888	0.37098	0.216092	ABHD12B	5'UTR	island
cg10363951	5.39e-05	0.000996236	0.0944177	0.310517	0.216099	CHST9	1stExon	island
cg03086857	0.000314165	0.00290779	0.125589	0.341713	0.216124	EDNRB	1stExon	island
cg12665460	0.000166579	0.0019566	0.23662	0.452785	0.216165	ZNF578	TSS200	island
cg09383947	0.000530223	0.00406954	0.0510737	0.267242	0.216168	ZNF610	5'UTR	island
cg16240368	4.05e-05	0.00084636	0.135927	0.3521	0.216173	SPAG17	TSS1500	island
cg05970164	1.13e-09	3.63e-05	0.0464889	0.26271	0.216221	TH2LCRR	TSS1500	island
cg24019564	4.15e-06	0.000265946	0.181072	0.3973	0.216228	RUNX3	TSS1500	island
cg12330330	0.00108546	0.0065054	0.0199696	0.23621	0.216241	PKIA	1stExon	island
cg06500714	1.71e-07	8.9e-05	0.0662367	0.282482	0.216245	VENTX	TSS1500	island
cg05987251	0.000172	0.00199488	0.160268	0.376542	0.216274	DSC3	5'UTR	island
cg26614816	0.000339804	0.003058	0.0510009	0.267326	0.216325	TXNRD1	5'UTR	island
cg04818710	5.35e-05	0.000992345	0.209389	0.425722	0.216333	DIO3	TSS1500	island
cg14926717	5.65e-05	0.00102199	0.0775936	0.293965	0.216372	FLJ43390	TSS200	island
cg05943996	9.13e-05	0.00135793	0.159999	0.376382	0.216382	LRFN5	TSS1500	island
cg20116804	4.03e-05	0.000844116	0.146398	0.362797	0.216399	C6orf138	1stExon	island
cg04571965	1.09e-05	0.000421545	0.0892535	0.305667	0.216413	C14orf162	TSS1500	island
cg16389285	4.62e-05	0.000911714	0.0949557	0.311382	0.216426	ATP10A	TSS200	island
cg23649435	1.31e-05	0.000461278	0.0670677	0.283498	0.21643	STOX2	TSS200	island
cg25040225	0.00201109	0.00988789	0.218185	0.434642	0.216457	LBX2	TSS200	island
cg11751806	0.000224782	0.00235602	0.119752	0.336225	0.216473	ADAMTS20	1stExon	island
cg16332610	0.000110929	0.00152602	0.0879421	0.304416	0.216474	CYP11A1	1stExon	island
cg08509564	0.000263867	0.00260848	0.265731	0.482233	0.216502	RSPO1	TSS200	island
cg18336674	0.000177657	0.00203712	0.402132	0.618659	0.216527	TLX3	TSS1500	island
cg16695483	2.4e-05	0.000634564	0.0919501	0.308479	0.216529	NID2	TSS1500	island
cg12300498	2.95e-05	0.000709607	0.066415	0.28301	0.216595	RNF165	TSS1500	island
cg00166216	3.41e-06	0.000242693	0.110643	0.327252	0.216609	FAM43A	1stExon	island
cg25371634	0.000455089	0.00368559	0.153031	0.369659	0.216628	HOXD10	TSS200	island
cg22147448	0.00126803	0.00721797	0.0217977	0.23845	0.216653	ZKSCAN7	1stExon	island
cg12645220	3.45e-07	0.00010667	0.0719663	0.288621	0.216655	PAK7	5'UTR	island
cg00724018	2.01e-05	0.000577724	0.0340362	0.250715	0.216679	FERMT2	5'UTR	island
cg10397941	5.69e-05	0.00102665	0.107296	0.323996	0.216699	CHST9	TSS200	island
cg17583413	0.000218866	0.00231584	0.129453	0.346155	0.216702	NEUROG3	5'UTR	island
cg27391267	0.000153221	0.00185764	0.25334	0.470056	0.216716	ZSCAN1	TSS200	island
cg06066137	0.00147384	0.00799393	0.165601	0.382335	0.216734	PENK	TSS1500	island
cg24053721	1.83e-05	0.000550383	0.0711896	0.28794	0.216751	RNF150	1stExon	island
cg07592963	0.000794453	0.00529897	0.228185	0.444943	0.216758	KCNQ1DN	TSS1500	island
cg17592984	0.000166106	0.00195294	0.122476	0.339234	0.216759	ACTL6B	TSS200	island
cg09792204	6.92e-05	0.00115151	0.121436	0.338197	0.216762	OCA2	5'UTR	island
cg19516515	0.000296394	0.00280441	0.0899353	0.306716	0.216781	RUSC1	TSS200	island
cg13496323	0.000152503	0.0018529	0.145002	0.361805	0.216803	HMCN1	TSS200	island
cg15897645	3.91e-06	0.000258091	0.0800309	0.296838	0.216807	NKX6-1	TSS200	island
cg19545623	0.000304221	0.00285109	0.091562	0.30838	0.216818	NSUN7	5'UTR	island
cg09934216	0.000505392	0.003944	0.138604	0.355434	0.21683	DMRT2	TSS1500	island
cg03890037	0.000444048	0.00362752	0.251098	0.467939	0.216841	LVRN	TSS200	island
cg11328303	0.000100108	0.00143605	0.133271	0.350186	0.216915	GAD2	5'UTR	island
cg21093166	0.000465945	0.00374295	0.212668	0.429601	0.216933	IRX2	TSS1500	island
cg27365825	0.00180828	0.00919014	0.0968422	0.313782	0.21694	KCNS3	TSS1500	island
cg13080565	0.000474445	0.0037851	0.363623	0.580567	0.216944	GRIK2	TSS200	island
cg07829379	0.000517054	0.0040027	0.173789	0.390743	0.216953	LHX1	TSS1500	island
cg01898698	1.75e-06	0.000184323	0.259713	0.476667	0.216953	POU3F3	1stExon	island
cg07300451	0.000120369	0.00160528	0.153901	0.370881	0.21698	CPNE8	TSS200	island
cg19937938	3.64e-06	0.000250142	0.0954893	0.312475	0.216986	RSPO4	TSS200	island
cg14120129	0.000561378	0.00421963	0.0805648	0.297568	0.217003	TGFBI	TSS200	island
cg10725720	0.0006063	0.00443442	0.17145	0.388472	0.217022	HCRTR2	5'UTR	island
cg00852549	7.89e-05	0.00124435	0.071847	0.288878	0.217031	NXPH1	TSS200	island
cg12614105	0.00174372	0.00896518	0.172237	0.389275	0.217038	NPY	5'UTR	island
cg20124450	0.000260282	0.00258532	0.129638	0.346708	0.21707	ATP10A	TSS200	island
cg22599422	0.000162193	0.00192465	0.200537	0.417614	0.217078	ADAMTS10	TSS1500	island
cg13306216	0.000138036	0.00174498	0.0629441	0.28003	0.217086	ESRRB	5'UTR	island
cg07169873	0.000158718	0.00189873	0.164373	0.381502	0.217129	MIR1253	TSS1500	island
cg06733470	0.000348221	0.0031065	0.0768468	0.294003	0.217156	PPP1R16B	5'UTR	island
cg21823406	5.04e-05	0.000959146	0.0619393	0.279109	0.21717	SLC1A6	TSS200	island
cg20701689	0.000114642	0.00155767	0.0893397	0.306527	0.217187	FRZB	TSS1500	island
cg25322645	8.36e-05	0.00128813	0.0719605	0.28916	0.217199	PARD3	1stExon	island
cg15048660	0.000231972	0.00240359	0.0635392	0.280742	0.217203	FGF12	TSS200	island
cg24504569	3.01e-05	0.000717664	0.0992309	0.316448	0.217217	TMEM90B	5'UTR	island
cg24968205	2.92e-05	0.000705572	0.0650112	0.28226	0.217249	PRDM6	5'UTR	island
cg05652809	0.000173397	0.00200531	0.09379	0.311045	0.217255	TNFSF11	1stExon	island
cg13911723	0.000839889	0.00549643	0.0307728	0.248034	0.217261	ZNF853	TSS1500	island
cg01688264	0.000254337	0.00254762	0.0754482	0.292712	0.217264	B4GALNT2	TSS1500	island
cg11977686	0.000744632	0.00507883	0.0626591	0.279941	0.217282	ZNF671	1stExon	island
cg08132837	1.24e-05	0.000449862	0.0884423	0.305728	0.217285	SIX6	TSS200	island
cg22930650	2.12e-07	9.43e-05	0.0577903	0.275133	0.217342	CWH43	TSS200	island
cg21569006	0.000448386	0.00365023	0.125185	0.342529	0.217343	OLIG1	1stExon	island
cg13762060	7.48e-07	0.000133909	0.0459288	0.263297	0.217368	DMRT1	TSS200	island
cg26094897	7.79e-05	0.00123485	0.110919	0.328288	0.217368	TMEM233	1stExon	island
cg15461335	0.000190668	0.00212699	0.141697	0.359071	0.217374	SLITRK5	TSS1500	island
cg19938101	0.000248202	0.00250856	0.115685	0.333077	0.217392	ISM1	TSS1500	island
cg09478742	0.000498646	0.00391029	0.112549	0.329944	0.217395	MAPT	5'UTR	island
cg17929687	3.34e-06	0.000240592	0.133406	0.350823	0.217417	PTGDR	TSS200	island
cg17277529	0.000298918	0.00281873	0.0909325	0.308354	0.217421	FGF3	1stExon	island
cg19586881	1.03e-05	0.000409306	0.105558	0.322981	0.217423	STC2	TSS1500	island
cg11475550	0.000742202	0.00506829	0.157434	0.37491	0.217476	NPY	5'UTR	island
cg27591349	4.23e-06	0.000267845	0.154072	0.371552	0.21748	DKK1	1stExon	island
cg15680624	0.000159748	0.00190703	0.0650184	0.282501	0.217483	CRYBA2	TSS200	island
cg19227047	0.00134246	0.00750465	0.157437	0.374924	0.217487	ZNF382	TSS1500	island
cg04517960	0.000176408	0.00202778	0.0555938	0.27312	0.217526	ERC2	TSS1500	island
cg09450024	9.2e-06	0.00038671	0.328539	0.546094	0.217555	EXOC3L2	TSS200	island
cg23686014	0.00100408	0.00618173	0.0874007	0.304961	0.21756	TFPI2	1stExon	island
cg03411507	8.29e-06	0.00036923	0.093719	0.311285	0.217566	TRPC6	5'UTR	island
cg08005774	1.68e-05	0.000524492	0.161412	0.379	0.217588	IGSF21	TSS200	island
cg00328051	0.00118689	0.00690613	0.128199	0.345813	0.217614	DIO3	TSS1500	island
cg22694818	0.000603669	0.00442207	0.31747	0.53509	0.21762	LHX8	5'UTR	island
cg06530441	0.000538044	0.00410799	0.168369	0.386042	0.217673	CPT1B	TSS200	island
cg25236230	3.85e-05	0.00082349	0.133058	0.350746	0.217687	GPR176	5'UTR	island
cg17199247	6.41e-05	0.00110137	0.107145	0.324833	0.217688	LRRN1	5'UTR	island
cg16005494	0.00144856	0.00789871	0.246606	0.464315	0.217709	WBSCR17	TSS200	island
cg13148130	4.78e-05	0.000931145	0.233653	0.451376	0.217723	CLVS2	1stExon	island
cg23209990	1.8e-05	0.000545271	0.119317	0.337045	0.217729	PDGFRA	5'UTR	island
cg12865890	0.000100631	0.00144033	0.196366	0.414102	0.217735	DNASE1L2	5'UTR	island
cg19589811	0.000104172	0.00146964	0.149093	0.36688	0.217787	FAM181B	1stExon	island
cg10074544	0.00151574	0.00814423	0.139701	0.357495	0.217794	COL25A1	1stExon	island
cg20881074	8.61e-06	0.000375287	0.168344	0.386139	0.217795	SIX2	TSS200	island
cg04627496	0.000283704	0.00272848	0.0447457	0.26256	0.217814	NTRK3	TSS1500	island
cg07515940	1.61e-06	0.000177546	0.0538856	0.271724	0.217838	ZNF354C	TSS200	island
cg26418900	7.22e-06	0.000345748	0.250081	0.467922	0.217842	NPY	5'UTR	island
cg24051481	1.38e-05	0.000473671	0.175058	0.392909	0.217851	SOX21	1stExon	island
cg17339147	0.000153385	0.00185877	0.255761	0.473621	0.217859	WNT2	TSS200	island
cg10623918	1.53e-06	0.000174015	0.0587282	0.2766	0.217872	LMX1A	TSS1500	island
cg27232145	0.000327471	0.0029854	0.286376	0.504258	0.217882	FZD10	5'UTR	island
cg24446548	0.000852309	0.00554746	0.0490001	0.266891	0.217891	TWIST1	1stExon	island
cg10552126	0.000131596	0.00169514	0.212758	0.430649	0.217891	DPP6	TSS1500	island
cg19266889	1.19e-06	0.000158106	0.111886	0.329781	0.217895	CRMP1	TSS200	island
cg17377625	0.000533571	0.00408633	0.113313	0.331219	0.217906	RFTN1	TSS200	island
cg07869380	0.000432005	0.00356669	0.122954	0.340884	0.21793	IGFBP3	1stExon	island
cg03522063	0.000572912	0.00427533	0.0979282	0.31587	0.217942	EMX2	1stExon	island
cg00590851	1e-05	0.000403785	0.113008	0.330968	0.21796	GPR12	TSS200	island
cg10040682	0.000232275	0.00240538	0.0953833	0.313346	0.217963	ZNF671	TSS200	island
cg14720763	8.52e-05	0.00130288	0.21319	0.431168	0.217977	GDF10	1stExon	island
cg15140703	1.71e-05	0.000529044	0.155577	0.373555	0.217978	STAG3	TSS200	island
cg06697536	0.000192537	0.00213903	0.320317	0.538308	0.217991	HOXD1	1stExon	island
cg03413465	0.000243251	0.00247683	0.0647498	0.282745	0.217995	GALNTL6	1stExon	island
cg01394819	0.000193014	0.00214253	0.0480707	0.266074	0.218003	PODN	TSS1500	island
cg04278702	4.04e-05	0.000845226	0.0695737	0.28758	0.218006	HTR1E	1stExon	island
cg24934063	1.83e-05	0.00055075	0.148356	0.366367	0.218011	FEZF1	1stExon	island
cg07243038	0.000193546	0.00214682	0.0887797	0.306792	0.218012	ZNF229	TSS200	island
cg20560169	0.000177879	0.00203843	0.229866	0.44789	0.218025	DIO3	TSS1500	island
cg25789861	0.000234291	0.00241791	0.0888972	0.306944	0.218047	DSC3	TSS200	island
cg21754400	0.000530401	0.00407043	0.189523	0.407588	0.218065	ACSS3	TSS200	island
cg16999370	3.72e-05	0.000807688	0.108562	0.326649	0.218087	QRFPR	TSS200	island
cg12687897	0.000325012	0.00297149	0.0386599	0.256748	0.218088	DOCK3	TSS1500	island
cg26197699	0.000320772	0.00294731	0.15417	0.372259	0.218089	RNF165	TSS1500	island
cg06638129	0.000569413	0.00425837	0.23499	0.453104	0.218113	UNC5D	5'UTR	island
cg23817893	3.29e-05	0.000755545	0.180505	0.398627	0.218122	CCDC81	1stExon	island
cg01971137	9.01e-05	0.00134812	0.111876	0.330004	0.218127	HS3ST3B1	TSS1500	island
cg08315174	0.000247867	0.00250621	0.251904	0.470059	0.218155	NKX2-1	TSS1500	island
cg15852891	0.000406835	0.00343139	0.0757166	0.293877	0.218161	OTP	TSS1500	island
cg19536664	0.000177096	0.00203315	0.551908	0.770072	0.218163	ALOX12	TSS1500	island
cg00486340	0.00153433	0.00821256	0.196623	0.414813	0.21819	MSX1	TSS1500	island
cg05118638	7.5e-05	0.00120769	0.0493398	0.267541	0.218202	FAT4	TSS200	island
cg17318467	6.34e-05	0.00109384	0.0742801	0.292487	0.218207	CYP26B1	TSS200	island
cg10092878	0.000140392	0.0017631	0.167873	0.386103	0.21823	MLXIPL	1stExon	island
cg26285605	5.45e-07	0.000122326	0.12091	0.339151	0.218241	VENTX	TSS1500	island
cg07249459	6.22e-05	0.00108067	0.0936328	0.311892	0.21826	FOXC2	TSS1500	island
cg03427571	0.000344198	0.0030843	0.115845	0.334118	0.218273	ZNF529	TSS200	island
cg08315770	0.000229771	0.00238871	0.18447	0.402755	0.218285	KCNK17	1stExon	island
cg12508286	0.00191607	0.00956262	0.116831	0.335116	0.218285	EN2	TSS1500	island
cg26540367	7.57e-06	0.000353116	0.0574309	0.275719	0.218288	HBM	TSS200	island
cg25313870	0.000116579	0.0015743	0.0884646	0.306755	0.21829	SYN2	TSS200	island
cg12302402	7.33e-07	0.000133	0.260621	0.478916	0.218295	LOC494141	TSS200	island
cg25771649	1.47e-05	0.000489575	0.0967001	0.315002	0.218301	RASGEF1A	5'UTR	island
cg23922454	0.000341957	0.00307094	0.057742	0.276061	0.218319	LHX5	TSS1500	island
cg03774803	0.000110252	0.001521	0.205945	0.424269	0.218324	BOLL	1stExon	island
cg24665290	0.00022373	0.00234925	0.0870195	0.305368	0.218349	EGLN3	TSS200	island
cg16366473	2.2e-05	0.000605194	0.0710897	0.289477	0.218387	FGF12	TSS200	island
cg27519330	1.14e-05	0.000431776	0.169479	0.387869	0.21839	SYT15	TSS1500	island
cg18182111	0.000587404	0.00434565	0.235606	0.454008	0.218402	GDNF	5'UTR	island
cg16443812	0.000384043	0.00330684	0.0831255	0.301533	0.218408	KLHDC7B	1stExon	island
cg00064261	0.000150261	0.00183582	0.174727	0.393137	0.21841	ACTA1	TSS1500	island
cg26384430	0.00137877	0.00764031	0.119799	0.338229	0.218429	NPY2R	TSS200	island
cg19629292	0.0010719	0.00645315	0.0849326	0.303363	0.21843	FEZF2	5'UTR	island
cg12767055	4.31e-06	0.000270417	0.0388581	0.257295	0.218436	ARHGAP20	5'UTR	island
cg24634420	2.39e-05	0.000633489	0.130934	0.349373	0.218439	PDGFC	TSS1500	island
cg24768116	7.55e-05	0.00121219	0.328402	0.546845	0.218443	KRTCAP3	TSS200	island
cg01879805	0.00110629	0.0065883	0.232312	0.450764	0.218451	PAQR9	TSS1500	island
cg02344911	7.14e-06	0.000343888	0.0545859	0.273041	0.218455	HOXC8	1stExon	island
cg15426956	3.42e-05	0.000772388	0.11944	0.337907	0.218467	RGS7BP	TSS200	island
cg03817671	8.49e-06	0.000372952	0.0501541	0.268658	0.218504	EFEMP1	TSS1500	island
cg00676246	0.000385004	0.00331214	0.089998	0.308505	0.218507	FMN2	TSS200	island
cg26266842	0.00026159	0.00259415	0.11563	0.33416	0.21853	LPPR5	TSS1500	island
cg17500265	0.000124946	0.00164158	0.133874	0.352432	0.218558	ONECUT1	1stExon	island
cg11293190	2.4e-05	0.000634815	0.223505	0.442084	0.21858	PLK5P	TSS1500	island
cg10126715	1.18e-05	0.000438417	0.273404	0.49199	0.218586	GRIK3	TSS1500	island
cg24805875	5.86e-06	0.00031248	0.0544343	0.273022	0.218588	FAM162B	TSS200	island
cg25923214	4.56e-06	0.000278226	0.260701	0.479309	0.218608	MGAT5B	TSS1500	island
cg01620580	0.000944459	0.00593798	0.03741	0.25602	0.21861	ZNF665	TSS200	island
cg23684973	0.00150827	0.00811892	0.0886158	0.307245	0.218629	ADARB2	TSS1500	island
cg02499843	0.00173766	0.00894367	0.117334	0.335966	0.218633	PLXNA4	1stExon	island
cg05238375	0.000260501	0.00258669	0.0837753	0.302422	0.218646	ADRA2A	TSS200	island
cg11773720	0.000319692	0.0029406	0.138068	0.356725	0.218657	ADCYAP1	5'UTR	island
cg26491791	0.000270394	0.00264804	0.219224	0.437894	0.21867	DOCK1	TSS200	island
cg17015844	0.000779788	0.00523404	0.166169	0.38487	0.218701	ASCL1	1stExon	island
cg00027083	9.99e-05	0.00143478	0.306476	0.525202	0.218726	EPB41L3	5'UTR	island
cg25547580	0.000225814	0.00236272	0.264895	0.483625	0.21873	ONECUT2	1stExon	island
cg02990869	0.0010527	0.00637777	0.193133	0.411866	0.218733	2019-03-01	TSS1500	island
cg25352328	0.000731718	0.00501951	0.264757	0.483503	0.218746	GLRA1	TSS1500	island
cg15774153	0.000543391	0.00413377	0.153938	0.372706	0.218768	FGF19	1stExon	island
cg27619031	0.00042543	0.00353223	0.0858927	0.304675	0.218782	PTCH2	TSS200	island
cg01031101	5.63e-05	0.00102075	0.219776	0.438573	0.218797	NKAPL	TSS200	island
cg20107395	2.57e-06	0.000214894	0.0732579	0.292062	0.218804	DOK5	1stExon	island
cg27265170	0.000248973	0.00251319	0.161904	0.380708	0.218804	DMRTA2	TSS1500	island
cg06399148	2.68e-08	5.71e-05	0.0381565	0.257002	0.218846	BAALC	1stExon	island
cg05437741	5.6e-05	0.00101736	0.127944	0.346793	0.218849	ALK	1stExon	island
cg03031609	3.49e-05	0.00077982	0.11304	0.331889	0.218849	SFMBT2	TSS1500	island
cg12318501	1.49e-06	0.000172688	0.197836	0.416711	0.218875	ADM2	TSS1500	island
cg11281475	0.00166395	0.00868203	0.0634259	0.282329	0.218903	PLXNA4	TSS200	island
cg26321716	6.75e-05	0.001135	0.0832323	0.302187	0.218955	LAMB1	5'UTR	island
cg19645616	0.0017639	0.00903708	0.355129	0.574104	0.218975	RAVER1	TSS1500	island
cg11220663	0.000417985	0.00349228	0.259662	0.478641	0.218979	ADD2	5'UTR	island
cg01519714	0.000315856	0.00291787	0.0246516	0.243647	0.218996	DPYSL5	TSS1500	island
cg05446010	0.000467629	0.00375097	0.0272468	0.246259	0.219012	ELOVL2	5'UTR	island
cg23697417	1.17e-05	0.000435409	0.0938494	0.312881	0.219032	RSPO4	TSS200	island
cg12630953	0.000267341	0.00262945	0.153541	0.372576	0.219035	SIM2	TSS1500	island
cg17523124	2.89e-07	0.000102603	0.0690543	0.288095	0.219041	TMEM90B	5'UTR	island
cg09495977	8.18e-06	0.000366439	0.0749666	0.294074	0.219108	HTRA3	5'UTR	island
cg19497501	0.000605595	0.00443152	0.185704	0.404829	0.219124	ZMAT4	TSS200	island
cg04882273	1.94e-05	0.000566968	0.147502	0.366626	0.219124	CDH8	TSS1500	island
cg24723331	0.00024829	0.002509	0.0606132	0.279738	0.219125	ST8SIA1	5'UTR	island
cg08417692	0.000170725	0.00198596	0.104128	0.323255	0.219127	MFSD7	1stExon	island
cg27338487	0.000401608	0.00340416	0.193543	0.412674	0.219131	GRP	1stExon	island
cg11773831	2.01e-05	0.00057794	0.169821	0.388972	0.219151	RNF212	TSS200	island
cg11615755	4.33e-05	0.000879153	0.18917	0.408322	0.219152	HTR1A	TSS1500	island
cg15709235	0.00013228	0.00170041	0.0715497	0.290713	0.219164	ROBO1	1stExon	island
cg27544219	0.000116073	0.0015702	0.0836628	0.302842	0.219179	ZNF470	TSS200	island
cg17445145	1.33e-05	0.000463441	0.0874397	0.306623	0.219183	ZNF141	TSS1500	island
cg11452391	3.48e-05	0.000779108	0.139273	0.358462	0.219189	2019-03-11	TSS1500	island
cg12164079	2.54e-06	0.000213884	0.274878	0.49407	0.219192	ALK	1stExon	island
cg23191657	0.00045343	0.0036763	0.196795	0.415988	0.219193	IGFBP3	1stExon	island
cg00247557	0.00147502	0.00799824	0.254515	0.473709	0.219194	LOC642597	1stExon	island
cg12829717	1.86e-05	0.00055563	0.055727	0.274934	0.219207	DDIT4L	5'UTR	island
cg09549073	0.000271124	0.00265241	0.244253	0.463479	0.219226	HOXA5	5'UTR	island
cg26661034	0.00051693	0.00400208	0.148085	0.367335	0.21925	PAX7	TSS200	island
cg24410546	0.000268915	0.00263912	0.0553584	0.274629	0.21927	PNMA2	TSS200	island
cg14855972	0.000288199	0.00275548	0.15586	0.375134	0.219274	GPR88	5'UTR	island
cg04428163	0.000326361	0.00297915	0.309869	0.529145	0.219275	SDCBP2	1stExon	island
cg18406197	5.97e-06	0.00031538	0.0654076	0.284697	0.219289	FBLN2	TSS200	island
cg19609242	0.0006733	0.00475026	0.222476	0.441765	0.21929	OSMR	TSS1500	island
cg03407747	3.29e-07	0.000105447	0.244987	0.464306	0.219319	ALOX12	TSS200	island
cg09056181	0.000143934	0.00178992	0.111917	0.331254	0.219338	GAD2	5'UTR	island
cg14704921	1.21e-07	8.03e-05	0.0569605	0.276322	0.219362	RASL11B	1stExon	island
cg00601350	2.15e-06	0.000200229	0.0451642	0.264527	0.219363	ZNF879	TSS200	island
cg04149978	1.19e-06	0.000158232	0.519736	0.739115	0.219379	CASZ1	5'UTR	island
cg12950007	0.000179036	0.00204632	0.049539	0.268922	0.219383	ZNF528	TSS200	island
cg09419027	0.00149505	0.0080697	0.180237	0.399646	0.219409	KIF12	TSS1500	island
cg11597475	8.21e-07	0.000137855	0.0670228	0.28644	0.219417	IGFBP7	1stExon	island
cg06613095	0.00072643	0.00499525	0.0832147	0.302637	0.219422	SOX14	1stExon	island
cg07638884	1.1e-06	0.000153282	0.0756671	0.2951	0.219433	ROBO2	TSS1500	island
cg12059257	0.000112084	0.0015356	0.111037	0.330523	0.219486	C9orf129	TSS200	island
cg02924562	2.34e-05	0.00062649	0.0793146	0.298823	0.219509	SLC30A2	1stExon	island
cg04020079	0.000211912	0.00226998	0.143989	0.363506	0.219517	CNRIP1	1stExon	island
cg20817131	0.000753269	0.00511603	0.346543	0.566098	0.219555	HOXA5	TSS1500	island
cg03247926	4.28e-06	0.000269418	0.0551223	0.274683	0.21956	FLT1	TSS1500	island
cg27549952	0.000195674	0.00216148	0.103199	0.322763	0.219564	KITLG	TSS1500	island
cg13983319	0.000266429	0.00262368	0.139483	0.359055	0.219572	KIF12	5'UTR	island
cg05135569	0.000318378	0.00293263	0.0728521	0.292432	0.21958	DBX2	TSS1500	island
cg05802994	5.08e-05	0.000963421	0.109918	0.329511	0.219593	TGFBI	1stExon	island
cg21701379	0.000130463	0.00168596	0.195409	0.415003	0.219594	TSPAN11	TSS200	island
cg25609507	0.000418957	0.00349734	0.114919	0.334516	0.219597	CHAT	TSS1500	island
cg13065169	0.000160123	0.00190996	0.0997256	0.319354	0.219629	PLOD2	5'UTR	island
cg16969623	0.00135142	0.00753836	0.0239107	0.243569	0.219659	ZNF331	1stExon	island
cg22331862	9.25e-05	0.00136849	0.351099	0.570759	0.21966	SLC6A11	TSS200	island
cg05227131	0.00020018	0.00219141	0.130216	0.349882	0.219666	NKX2-4	TSS200	island
cg20267441	0.000103895	0.00146721	0.174282	0.393951	0.219669	VAX2	TSS1500	island
cg06383163	0.000301679	0.00283521	0.248968	0.468653	0.219685	FAM135B	TSS200	island
cg00573330	0.000708941	0.00491525	0.0352669	0.254978	0.219711	ZNF141	TSS1500	island
cg03475665	6.24e-05	0.00108292	0.148591	0.368309	0.219718	HHIPL1	TSS200	island
cg12411513	0.00066562	0.00471515	0.0308302	0.250552	0.219722	KCNA1	1stExon	island
cg16004664	3.56e-06	0.000247551	0.131373	0.351161	0.219788	PAX6	5'UTR	island
cg18894815	0.000416004	0.00348121	0.1093	0.329089	0.219789	NKX3-2	TSS200	island
cg25797055	0.000170442	0.00198406	0.0556796	0.27548	0.2198	UCP1	TSS200	island
cg18686498	1.98e-06	0.00019319	0.0569936	0.276867	0.219873	NALCN	TSS1500	island
cg16793394	7.47e-06	0.000351151	0.197994	0.417876	0.219882	OTX2	TSS1500	island
cg17269633	0.000301344	0.00283341	0.324364	0.544267	0.219903	C17orf104	TSS200	island
cg13767940	6.84e-06	0.00033646	0.0777434	0.297647	0.219903	MIR34B	TSS200	island
cg05295038	0.000712991	0.00493334	0.0530717	0.272992	0.21992	NTSR1	TSS200	island
cg22459503	1.06e-05	0.00041663	0.0476971	0.26762	0.219923	ROBO1	1stExon	island
cg09479389	3.36e-06	0.000241314	0.0682951	0.288219	0.219924	C19orf57	5'UTR	island
cg26682094	2.98e-06	0.000228897	0.0856849	0.30561	0.219925	AGBL4	TSS200	island
cg27045999	8.27e-05	0.00128009	0.143731	0.363661	0.219931	C15orf26	TSS200	island
cg23936031	0.000366983	0.00321301	0.254423	0.474365	0.219942	HOXA5	1stExon	island
cg05949020	0.000355883	0.00315126	0.122785	0.342736	0.219951	SLC6A17	5'UTR	island
cg05555207	0.000475966	0.00379274	0.194235	0.414197	0.219962	TBX5	TSS1500	island
cg01653005	0.000195894	0.00216299	0.0531321	0.273097	0.219965	PIK3R5	TSS200	island
cg07216337	0.000506802	0.00395115	0.04857	0.268548	0.219978	JPH1	TSS200	island
cg10427988	0.000129425	0.00167793	0.0570188	0.277034	0.220015	FGF2	1stExon	island
cg26014266	7.54e-05	0.00121085	0.0398846	0.259902	0.220018	C11orf87	5'UTR	island
cg18485844	0.00023361	0.00241404	0.0819395	0.301965	0.220026	ASCL2	1stExon	island
cg25806701	0.000103503	0.00146398	0.205996	0.426032	0.220037	LRAT	TSS1500	island
cg06653045	0.000207262	0.00223925	0.0679504	0.288005	0.220054	KCNJ2	TSS1500	island
cg26023912	1.68e-06	0.000180989	0.437867	0.657941	0.220075	HOXA5	TSS1500	island
cg00061145	5.28e-05	0.000984665	0.0696374	0.289715	0.220078	ACTA1	TSS1500	island
cg26393713	0.00110903	0.00659922	0.162904	0.382984	0.220081	CALCA	TSS1500	island
cg16317273	0.000550639	0.00416922	0.0828735	0.302985	0.220112	EGFLAM	TSS1500	island
cg06072021	0.000798879	0.00531804	0.0390877	0.259208	0.220121	FLI1	1stExon	island
cg15304699	2.14e-06	0.000199593	0.0572719	0.277393	0.220121	NKX6-2	TSS1500	island
cg11124364	0.000257475	0.00256741	0.205394	0.425525	0.220131	TMEM196	TSS1500	island
cg00329270	1.66e-05	0.000521313	0.067196	0.287362	0.220166	KY	TSS200	island
cg24751648	0.000131925	0.00169762	0.10409	0.324287	0.220197	SLC9A2	TSS200	island
cg03336086	0.000347006	0.00309992	0.145679	0.365901	0.220222	THBS4	1stExon	island
cg17113921	0.000666363	0.00471861	0.120572	0.340807	0.220234	WSCD1	TSS1500	island
cg26612735	2.11e-05	0.000592561	0.0790597	0.299295	0.220235	ZNF667	TSS200	island
cg02455397	0.000182291	0.00206977	0.05121	0.271447	0.220237	THY1	5'UTR	island
cg12807794	0.000131989	0.00169805	0.192534	0.412779	0.220245	TCF15	TSS200	island
cg13188098	3.48e-06	0.000245154	0.216013	0.436266	0.220253	KCNA6	TSS200	island
cg20185017	0.000654781	0.00466316	0.111868	0.332148	0.220281	CACNB2	TSS200	island
cg25767001	9.34e-05	0.00137678	0.0418432	0.262144	0.220301	USP44	TSS200	island
cg18323466	0.000296537	0.00280512	0.0547675	0.275075	0.220307	S1PR1	1stExon	island
cg20815821	5.44e-05	0.00100124	0.0574834	0.277806	0.220323	GPR6	TSS200	island
cg11821086	0.000394373	0.00336282	0.0733937	0.293718	0.220324	ANKMY1	TSS200	island
cg13323701	0.000412623	0.00346245	0.0431274	0.263476	0.220349	SLC35F1	TSS200	island
cg16498194	1.62e-05	0.000514612	0.235952	0.456316	0.220364	FZD10	1stExon	island
cg06368093	0.00054887	0.00416033	0.177357	0.397746	0.220389	ZNF606	5'UTR	island
cg01175812	0.000145141	0.00179865	0.0595906	0.280077	0.220486	KCNA6	5'UTR	island
cg14134497	0.000917668	0.00582815	0.306053	0.526574	0.220521	DTNA	5'UTR	island
cg09162949	0.000172254	0.00199695	0.0733488	0.293883	0.220534	ALDH1A2	TSS200	island
cg22200289	0.000105387	0.00147989	0.108543	0.329082	0.220539	CHST8	5'UTR	island
cg13034682	0.000742713	0.00507054	0.18548	0.406036	0.220556	SRRM4	TSS200	island
cg11243196	0.000371211	0.00323743	0.0450227	0.26558	0.220558	ADAMTS3	TSS1500	island
cg19949441	2.03e-05	0.0005806	0.0232747	0.243872	0.220597	TBX2	1stExon	island
cg19820372	1.18e-05	0.000438757	0.13384	0.354447	0.220607	LAYN	TSS200	island
cg00229245	0.00126394	0.00720179	0.0297871	0.250405	0.220618	DCLK2	TSS1500	island
cg00002810	1.09e-05	0.000421199	0.113635	0.334282	0.220648	DAB1	5'UTR	island
cg02842227	7.24e-05	0.00118223	0.133699	0.354353	0.220654	NCAM2	TSS200	island
cg03170056	4.11e-05	0.000853051	0.0909186	0.311578	0.22066	TMEFF2	TSS1500	island
cg18369866	0.00186988	0.00940133	0.164266	0.38496	0.220694	POU4F3	TSS200	island
cg17689712	1.54e-06	0.000174761	0.0537516	0.274467	0.220716	SYNM	1stExon	island
cg11657203	0.000342387	0.00307368	0.115708	0.336459	0.220751	CNTN1	5'UTR	island
cg01571120	0.000700444	0.00487593	0.0867535	0.307538	0.220785	LUZP2	TSS1500	island
cg05377226	0.00146335	0.00795501	0.0570362	0.277841	0.220805	DNM3	1stExon	island
cg06954658	0.000891246	0.00571603	0.100029	0.320853	0.220824	SALL3	TSS200	island
cg10983544	0.000366287	0.00320896	0.0899223	0.310763	0.220841	TRIM58	TSS200	island
cg13106389	7.08e-05	0.00116666	0.340443	0.561285	0.220841	RUNX3	TSS1500	island
cg00109356	8.68e-07	0.000140252	0.0786098	0.299453	0.220843	SHISA2	TSS200	island
cg06667761	0.00199716	0.00984009	0.273355	0.494207	0.220853	PCDH10	1stExon	island
cg14998335	8.33e-06	0.000370235	0.0609231	0.281826	0.220903	SCARF2	TSS200	island
cg07209123	4.91e-05	0.000945021	0.112389	0.333308	0.220919	TMEM215	TSS200	island
cg27546065	0.00030094	0.00283102	0.0716142	0.292534	0.22092	RADIL	TSS200	island
cg02631462	0.000226289	0.00236621	0.291662	0.512603	0.22094	LYPD5	TSS200	island
cg08528984	0.000488268	0.00385674	0.113993	0.334936	0.220943	FLJ42875	TSS1500	island
cg17619311	0.000215114	0.00229116	0.196619	0.417567	0.220948	ZNF662	TSS200	island
cg11610754	0.000586081	0.00433963	0.073304	0.294279	0.220975	TMEM59L	TSS1500	island
cg04941073	1.64e-05	0.00051724	0.0267476	0.247768	0.221021	MARK1	5'UTR	island
cg24753662	0.000434257	0.00357905	0.111415	0.332453	0.221038	TBX1	5'UTR	island
cg23054189	0.000820008	0.00540985	0.281586	0.502628	0.221042	TRIM58	1stExon	island
cg23664459	6.76e-05	0.00113655	0.0536316	0.274674	0.221043	INSM2	1stExon	island
cg03388293	1.8e-05	0.000544649	0.0728499	0.293912	0.221062	GSX1	TSS200	island
cg20575761	6.04e-05	0.00106366	0.320507	0.541578	0.221071	OTX2	5'UTR	island
cg21463763	8.62e-06	0.000375309	0.077958	0.299057	0.221099	HSPA12B	TSS200	island
cg20769177	9e-05	0.00134693	0.219976	0.441077	0.221102	WNT9B	TSS1500	island
cg14931230	1.89e-05	0.000559863	0.0905397	0.311679	0.221139	LYPD5	TSS200	island
cg08607951	1.3e-06	0.000163233	0.0779895	0.299209	0.22122	SLC46A2	1stExon	island
cg24954845	0.0001529	0.00185547	0.0478792	0.269185	0.221306	PRKG2	TSS200	island
cg07141002	1.49e-05	0.000492782	0.182039	0.403345	0.221307	H1F0	1stExon	island
cg00840960	0.000744011	0.00507611	0.206362	0.427674	0.221312	HTR4	TSS1500	island
cg02169734	0.000542686	0.00413042	0.0259678	0.247281	0.221314	ELOVL4	1stExon	island
cg16002818	6.31e-06	0.000324174	0.250857	0.472179	0.221322	BOLL	TSS1500	island
cg03108229	6.69e-06	0.000333021	0.0459547	0.267289	0.221334	GLB1L3	TSS200	island
cg13865352	0.00129344	0.00731603	0.0381959	0.25962	0.221424	IMPACT	5'UTR	island
cg05380982	4e-05	0.000840221	0.158763	0.380209	0.221446	KCNJ6	1stExon	island
cg16430267	0.000109174	0.00151207	0.163929	0.385386	0.221458	CWH43	TSS200	island
cg00513060	0.000709443	0.00491738	0.0470827	0.268572	0.221489	ZNF530	1stExon	island
cg20518446	0.000403039	0.00341209	0.256898	0.478395	0.221497	AHNAK	TSS1500	island
cg25720697	0.00022329	0.00234615	0.0696487	0.291184	0.221536	CYR61	TSS200	island
cg07049592	5.68e-05	0.00102521	0.480223	0.701786	0.221564	HOXA5	TSS1500	island
cg13631391	0.000147542	0.00181608	0.171542	0.39311	0.221568	AVPR1A	1stExon	island
cg01281911	4.95e-06	0.00028855	0.135298	0.356867	0.221569	FOXE3	1stExon	island
cg27315742	1.6e-05	0.000510869	0.113931	0.335528	0.221597	VGLL2	TSS200	island
cg07315745	0.000316286	0.00292045	0.171506	0.393125	0.221619	BARX2	TSS200	island
cg05785947	0.000333659	0.003022	0.108764	0.330456	0.221691	CDH1	TSS200	island
cg06482428	0.000635083	0.00457209	0.284652	0.506362	0.22171	KCNIP4	5'UTR	island
cg13647706	0.000254791	0.00255032	0.0462921	0.268022	0.22173	MEX3D	1stExon	island
cg19714279	7.19e-05	0.00117772	0.193927	0.415658	0.221731	GBX2	TSS1500	island
cg03431972	0.000105791	0.00148312	0.160592	0.382341	0.221749	HAND1	TSS200	island
cg21868779	0.000313016	0.00290221	0.115566	0.337334	0.221768	AHNAK2	TSS1500	island
cg06360427	1.5e-05	0.000493403	0.308293	0.530076	0.221783	GALR1	1stExon	island
cg11509907	7.92e-05	0.00124766	0.0475425	0.269329	0.221786	ARL4C	1stExon	island
cg19153494	1.05e-05	0.000414585	0.247291	0.469085	0.221794	LMX1B	TSS200	island
cg02341815	8.16e-05	0.00126858	0.18679	0.408591	0.221801	RXFP3	1stExon	island
cg14831174	0.000710381	0.00492155	0.108288	0.330105	0.221817	GATA5	5'UTR	island
cg19140682	0.000872455	0.00563461	0.0943439	0.316162	0.221818	ACTN2	TSS200	island
cg03356900	0.000127068	0.00165915	0.197597	0.419428	0.22183	QRFPR	TSS200	island
cg21705897	0.000134847	0.00172039	0.136694	0.358545	0.221851	HMGCLL1	TSS200	island
cg10539507	0.00163065	0.00856254	0.242131	0.463982	0.221851	NKX6-1	TSS1500	island
cg17880014	0.000380561	0.00328827	0.210939	0.432802	0.221863	DYSF	TSS1500	island
cg03663215	1.76e-05	0.000538032	0.0805194	0.302394	0.221875	ADCY2	1stExon	island
cg24291087	0.000189108	0.00211616	0.0909049	0.312826	0.221921	PCDH7	1stExon	island
cg20390515	0.000642399	0.00460522	0.0565004	0.278455	0.221955	SNTG2	TSS1500	island
cg02778613	3.2e-06	0.000235574	0.295597	0.517559	0.221962	LRRC71	1stExon	island
cg14830003	0.000249769	0.00251818	0.35968	0.581658	0.221978	DNALI1	1stExon	island
cg11388325	0.000333399	0.00302028	0.0775403	0.299522	0.221982	KCNA1	TSS1500	island
cg17791651	2.65e-05	0.00066907	0.332891	0.554896	0.222005	POU3F1	TSS1500	island
cg04838147	3.7e-05	0.00080568	0.0953807	0.317392	0.222012	GAD2	TSS200	island
cg13369291	8.71e-06	0.000377134	0.0550877	0.277126	0.222038	ZNF610	TSS200	island
cg10059536	8.82e-05	0.00133029	0.105763	0.327805	0.222042	MIR203	TSS1500	island
cg13547644	6.93e-05	0.00115207	0.1511	0.373144	0.222044	ACTA1	5'UTR	island
cg24727399	3.59e-06	0.000248577	0.0756114	0.297693	0.222082	QRFPR	TSS200	island
cg26133769	9.96e-07	0.000148002	0.275264	0.497364	0.2221	PCDH7	1stExon	island
cg17778441	0.000206544	0.00223402	0.0262392	0.248342	0.222102	ZNF570	5'UTR	island
cg27406373	2.13e-05	0.000596047	0.0670252	0.289144	0.222119	PAQR9	TSS200	island
cg04787211	1.99e-05	0.00057452	0.166226	0.388354	0.222127	VPS16	TSS1500	island
cg02423064	0.000493746	0.00388521	0.226907	0.449072	0.222165	ACCN1	TSS200	island
cg17991695	0.00168839	0.00876969	0.237815	0.459984	0.22217	GCM2	TSS1500	island
cg07102705	0.000638671	0.00458778	0.196536	0.418713	0.222177	HTR4	TSS200	island
cg14231297	0.000420129	0.00350308	0.306703	0.5289	0.222197	ZSCAN18	TSS200	island
cg03561455	0.00179468	0.00914445	0.0634995	0.285698	0.222198	CBLN2	5'UTR	island
cg17097923	9.34e-07	0.000144381	0.200777	0.422976	0.222199	FBXO39	TSS200	island
cg06740600	3.06e-05	0.000724883	0.102358	0.324561	0.222203	RYR1	1stExon	island
cg13324546	8.72e-05	0.00132143	0.116095	0.338301	0.222207	NKX2-6	TSS200	island
cg17896776	0.000441716	0.0036165	0.108945	0.331183	0.222238	GALNTL6	TSS1500	island
cg00701946	7.4e-05	0.00119743	0.441676	0.663938	0.222262	LOC100302652	TSS200	island
cg27046936	2.38e-06	0.000208418	0.352652	0.574958	0.222306	PTGFR	5'UTR	island
cg14703605	2.21e-05	0.000606849	0.0538081	0.276123	0.222315	TRPA1	TSS200	island
cg21165089	6.91e-05	0.00115053	0.188079	0.410395	0.222316	C11orf85	TSS200	island
cg24981220	7.43e-05	0.0012004	0.0873231	0.309641	0.222318	CHST9	TSS1500	island
cg04760071	0.000376893	0.00326903	0.0617914	0.284141	0.222349	DNAH8	TSS200	island
cg09215279	0.000163367	0.00193312	0.121334	0.343698	0.222364	COL5A3	TSS200	island
cg12878812	0.000664757	0.00471095	0.289076	0.511446	0.22237	SRRM4	1stExon	island
cg08328777	0.000354029	0.00314072	0.118526	0.340907	0.22238	DUOX1	TSS200	island
cg26001333	3.05e-05	0.00072349	0.163877	0.386309	0.222432	MAP1B	TSS200	island
cg22532674	1.86e-05	0.000554099	0.104569	0.327001	0.222432	THBD	TSS1500	island
cg09960109	0.000404281	0.0034191	0.143886	0.366321	0.222435	PCDH10	1stExon	island
cg05602531	0.000112785	0.00154158	0.310115	0.53257	0.222455	SNAP91	5'UTR	island
cg05562282	8.21e-06	0.000367039	0.0770047	0.299476	0.222471	MATK	TSS200	island
cg09281405	0.00010525	0.00147882	0.0879838	0.310456	0.222472	CLDN11	5'UTR	island
cg10127275	8.23e-05	0.00127586	0.180104	0.402597	0.222494	2019-03-01	TSS200	island
cg17811778	0.000189487	0.00211849	0.199177	0.421674	0.222498	NKX2-3	1stExon	island
cg20944305	4.73e-05	0.00092502	0.145013	0.367525	0.222512	P2RY1	1stExon	island
cg23066364	7.9e-07	0.000136323	0.0708226	0.29336	0.222537	SLC30A2	1stExon	island
cg26339504	5.08e-05	0.000963404	0.0791995	0.301779	0.22258	VAX1	TSS200	island
cg13794993	0.000121539	0.00161402	0.196843	0.419438	0.222595	SALL3	1stExon	island
cg12758636	0.000357293	0.00315924	0.0349066	0.257535	0.222629	ZEB1	TSS200	island
cg10316764	0.000190316	0.00212424	0.406205	0.628871	0.222666	TAOK2	TSS1500	island
cg09579605	0.000168185	0.00196778	0.508018	0.730707	0.222689	TIGD5	1stExon	island
cg04347477	0.000182042	0.00206806	0.234581	0.45728	0.222699	NCOR2	5'UTR	island
cg19952303	1.95e-05	0.000567965	0.111708	0.334432	0.222724	SLC6A15	1stExon	island
cg26621699	0.000656702	0.0046722	0.267467	0.490197	0.22273	HHIP	TSS1500	island
cg23987286	2.27e-06	0.000204196	0.0568894	0.279625	0.222736	TPBGL	1stExon	island
cg15376615	0.00106459	0.00642397	0.049531	0.27227	0.222739	HAND1	TSS1500	island
cg12972233	5.76e-05	0.0010332	0.257876	0.480672	0.222796	C9orf47	1stExon	island
cg19786627	4.16e-05	0.000859856	0.183139	0.405964	0.222825	FOXG1	TSS1500	island
cg10576051	2.12e-05	0.000594284	0.120058	0.342914	0.222856	HCN4	TSS200	island
cg22570122	0.0010358	0.00631164	0.0930062	0.315864	0.222858	CBLN1	TSS200	island
cg01856645	0.000298251	0.00281483	0.212133	0.435008	0.222874	DMGDH	TSS200	island
cg17510056	0.000530361	0.00407022	0.0790841	0.301966	0.222882	PLCB1	TSS1500	island
cg21484749	1.53e-05	0.000497532	0.0772042	0.300099	0.222895	BRUNOL4	TSS200	island
cg04179625	0.000829525	0.00545173	0.0944054	0.317307	0.222901	RNF157	1stExon	island
cg18034232	2.87e-05	0.000698869	0.108079	0.330983	0.222904	FAM123A	TSS200	island
cg04209911	8.66e-05	0.0013159	0.090776	0.313685	0.222909	FAM5B	TSS1500	island
cg15237923	0.000111146	0.00152759	0.159135	0.382074	0.22294	CSMD1	TSS200	island
cg24080577	0.000172822	0.00200112	0.052129	0.275093	0.222964	HS3ST1	1stExon	island
cg00183916	0.00202719	0.00994368	0.0508969	0.273871	0.222974	HS3ST3B1	1stExon	island
cg12857945	0.000185868	0.00209343	0.168518	0.391508	0.22299	PAX9	5'UTR	island
cg26752526	0.000436694	0.00359107	0.0964035	0.319415	0.223011	SHISA9	TSS1500	island
cg12825577	1.33e-05	0.000464874	0.105754	0.32877	0.223016	HS3ST2	TSS200	island
cg05600740	1.82e-05	0.000549032	0.0692485	0.292266	0.223018	B4GALNT1	5'UTR	island
cg09302274	2.27e-05	0.000615665	0.0296614	0.252687	0.223025	ZBTB8B	1stExon	island
cg03962691	0.0016801	0.00874132	0.25875	0.481795	0.223044	NGF	TSS1500	island
cg12441791	0.000415234	0.00347739	0.163658	0.386711	0.223053	CPE	1stExon	island
cg18247055	0.000352741	0.00313305	0.263222	0.486278	0.223056	SPAG6	TSS200	island
cg12741435	0.000768301	0.00518378	0.14533	0.368413	0.223083	CHAT	1stExon	island
cg13795948	0.00126852	0.00721995	0.126542	0.349657	0.223116	PRDM12	TSS1500	island
cg03509106	0.000282262	0.0027204	0.116343	0.339473	0.22313	C4orf31	5'UTR	island
cg24612225	0.00155729	0.00829588	0.254243	0.47738	0.223137	ADD2	TSS200	island
cg11980129	0.000463858	0.00373183	0.201919	0.425059	0.22314	ROBO1	5'UTR	island
cg00480389	1.91e-05	0.000562557	0.203623	0.426765	0.223142	CBLN4	TSS200	island
cg07800320	4.16e-05	0.000859325	0.0696427	0.292831	0.223189	ALDH1L1	TSS200	island
cg01112805	1.84e-05	0.000550955	0.28106	0.504274	0.223214	FREM2	1stExon	island
cg23725321	2.83e-06	0.00022405	0.237304	0.46052	0.223217	SEC31B	TSS200	island
cg10049708	0.000124726	0.00163979	0.145772	0.369	0.223228	JAKMIP1	5'UTR	island
cg07721203	5.38e-05	0.000994268	0.104413	0.327652	0.22324	ALDH1A2	TSS200	island
cg04062391	0.000519335	0.00401396	0.144867	0.368108	0.223241	ZNF560	5'UTR	island
cg11611600	0.000469278	0.00375939	0.0916802	0.314935	0.223254	ADAMTSL3	5'UTR	island
cg11909748	5.13e-06	0.000293822	0.349339	0.572608	0.223269	ZNF578	TSS200	island
cg03999372	7.1e-05	0.00116882	0.0792469	0.302527	0.22328	IRX3	TSS1500	island
cg17996619	5.35e-06	0.000299432	0.0849965	0.308302	0.223306	NKX6-2	TSS1500	island
cg21218758	7.1e-06	0.000342876	0.320907	0.544213	0.223306	ELAVL3	TSS200	island
cg25881125	0.000325787	0.00297609	0.159598	0.382913	0.223314	MDGA2	1stExon	island
cg04652645	4.32e-06	0.00027082	0.0734486	0.296781	0.223333	VENTX	TSS1500	island
cg13971892	4.24e-05	0.000869414	0.0746371	0.297978	0.223341	PPP2R2B	TSS200	island
cg25044651	0.000184715	0.0020863	0.225201	0.448554	0.223353	LVRN	1stExon	island
cg13509849	0.000666886	0.00472119	0.10814	0.331497	0.223357	KCNK13	TSS200	island
cg10675138	0.00086098	0.00558357	0.216307	0.439664	0.223357	PDE10A	5'UTR	island
cg20738500	5.4e-06	0.000300564	0.102334	0.325745	0.22341	LOC254559	TSS200	island
cg12206199	0.000568443	0.00425426	0.0651945	0.28861	0.223416	LOC375196	TSS200	island
cg06480736	0.000739655	0.00505645	0.158817	0.382287	0.22347	SLCO4C1	TSS200	island
cg10470588	1.7e-07	8.85e-05	0.0909037	0.31439	0.223486	COL12A1	TSS200	island
cg01187920	0.000732701	0.00502357	0.334449	0.557935	0.223486	CARTPT	1stExon	island
cg00443971	0.000814607	0.00538557	0.0682003	0.291698	0.223498	HAND2	TSS200	island
cg14197923	0.000279769	0.00270472	0.0730179	0.296521	0.223504	FGF5	1stExon	island
cg19119032	0.000912671	0.0058068	0.205758	0.429291	0.223533	CDH7	5'UTR	island
cg03934713	6.88e-05	0.00114703	0.121646	0.345194	0.223548	A2BP1	5'UTR	island
cg18560204	0.000381372	0.00329236	0.257705	0.481275	0.22357	BNC1	TSS1500	island
cg10972797	9.28e-06	0.000388736	0.0724629	0.296046	0.223583	BARHL1	TSS200	island
cg02243785	9.06e-05	0.00135206	0.159361	0.38295	0.223589	LPHN2	5'UTR	island
cg03569645	6.4e-05	0.00110002	0.120415	0.344013	0.223598	COL12A1	5'UTR	island
cg14613271	0.000120156	0.00160363	0.101771	0.325369	0.223598	SLC5A7	TSS200	island
cg19183709	2.5e-06	0.000212871	0.118094	0.341701	0.223607	MFSD7	1stExon	island
cg11418477	0.000198012	0.00217676	0.159472	0.38308	0.223608	SP9	TSS200	island
cg13188011	2.38e-05	0.000632022	0.0570132	0.28064	0.223627	MAFB	TSS1500	island
cg26562717	0.000217715	0.00230772	0.0989973	0.322654	0.223657	NPAS2	TSS200	island
cg16849609	0.000478107	0.00380347	0.104379	0.328076	0.223697	C1QL2	TSS200	island
cg18804985	0.000201272	0.0021986	0.0977985	0.321497	0.223699	CXCL2	TSS1500	island
cg09607446	0.000120109	0.00160321	0.299154	0.52288	0.223726	DNASE1L2	5'UTR	island
cg25744767	0.000289285	0.00276229	0.141923	0.365652	0.223729	GNAI1	1stExon	island
cg16747109	0.000785911	0.00526164	0.209054	0.432786	0.223732	PITX2	TSS1500	island
cg07983596	1.41e-05	0.000478708	0.0888058	0.31254	0.223734	CRMP1	TSS200	island
cg07072722	8.11e-05	0.001264	0.0716563	0.295453	0.223797	NTM	1stExon	island
cg10263370	6.65e-07	0.000129149	0.172341	0.396148	0.223808	ZNF502	TSS200	island
cg17352540	6.73e-05	0.00113304	0.25285	0.476662	0.223812	GSX1	TSS1500	island
cg00087906	5.7e-05	0.00102746	0.0690133	0.292835	0.223822	MMP2	1stExon	island
cg22884516	0.000300475	0.00282817	0.0543284	0.27816	0.223832	SMC1B	TSS200	island
cg08027385	3.51e-05	0.000781252	0.184051	0.407896	0.223846	IGFBP3	1stExon	island
cg21349637	0.000841427	0.00550219	0.0609716	0.284835	0.223863	C18orf1	TSS200	island
cg17803868	2.99e-05	0.000715063	0.121267	0.345147	0.223879	EN2	1stExon	island
cg05821178	0.000546995	0.00415188	0.0787714	0.302655	0.223884	ALDH1A3	5'UTR	island
cg18954541	1.82e-05	0.000547968	0.220867	0.444765	0.223898	SLC13A3	1stExon	island
cg03364108	8.58e-06	0.000374876	0.234571	0.458545	0.223973	C22orf45	TSS200	island
cg22332910	4.43e-05	0.000890304	0.0512736	0.275259	0.223986	FJX1	1stExon	island
cg20517050	0.000376754	0.00326859	0.243035	0.467044	0.224009	HOXA5	TSS1500	island
cg25463470	6.44e-05	0.00110424	0.0874737	0.311519	0.224045	SOX1	TSS200	island
cg06092815	0.000531055	0.00407379	0.234668	0.458733	0.224065	SPHKAP	TSS200	island
cg05677041	3.26e-05	0.00075192	0.115545	0.339614	0.224069	SRRM4	TSS1500	island
cg02430797	5.19e-05	0.000974567	0.132586	0.356656	0.22407	OGDHL	5'UTR	island
cg20951555	4.42e-07	0.000115359	0.108782	0.332861	0.224079	PRTG	TSS1500	island
cg19819285	1.16e-05	0.000435059	0.120424	0.344511	0.224087	ZSCAN1	TSS200	island
cg08195943	1.05e-05	0.000414187	0.0429534	0.267074	0.22412	TRH	5'UTR	island
cg14288567	0.0012835	0.007278	0.0252495	0.249382	0.224132	ADD2	TSS200	island
cg11624233	0.000568864	0.00425602	0.239414	0.463553	0.224139	SIGIRR	TSS200	island
cg05929882	0.00154495	0.00825126	0.132544	0.356692	0.224149	TBX5	TSS1500	island
cg26375057	0.000632556	0.00455909	0.209258	0.433413	0.224156	ZIC1	1stExon	island
cg09639752	2.38e-05	0.000631257	0.0569322	0.281102	0.22417	OLFM1	5'UTR	island
cg20470857	0.000486354	0.003847	0.277471	0.501654	0.224183	C1QL2	1stExon	island
cg21208295	4.91e-05	0.000944814	0.0507572	0.274967	0.22421	TCF4	TSS1500	island
cg23251761	0.0019471	0.00966726	0.374378	0.598604	0.224226	PIK3CD	5'UTR	island
cg07428323	3.65e-05	0.000798903	0.143502	0.367749	0.224247	C11orf87	5'UTR	island
cg13554207	3.48e-05	0.00077902	0.128345	0.352595	0.22425	LPAR3	TSS1500	island
cg07452799	0.000183073	0.00207521	0.0924841	0.316735	0.224251	PARD3	1stExon	island
cg14328664	0.000331359	0.0030082	0.114008	0.338293	0.224285	SH2D4A	TSS1500	island
cg10233825	0.00021327	0.00227884	0.0748461	0.299146	0.2243	LOC100190940	TSS1500	island
cg00529958	0.000214651	0.00228834	0.232518	0.456839	0.224321	ZIC5	TSS200	island
cg19927241	0.000109154	0.00151193	0.0574306	0.281784	0.224353	AUTS2	TSS1500	island
cg08136772	5.07e-05	0.000962181	0.257719	0.482079	0.22436	PCDH8	1stExon	island
cg13042543	0.000104211	0.00146991	0.0684194	0.292785	0.224365	HCK	1stExon	island
cg03665271	0.000253605	0.00254311	0.236654	0.461024	0.22437	EN1	1stExon	island
cg16745952	5.11e-05	0.000966841	0.0405771	0.264953	0.224376	CNTN5	TSS200	island
cg26163852	6.55e-05	0.001115	0.140474	0.364853	0.224379	ACTA1	TSS200	island
cg20720059	0.000163421	0.00193359	0.110759	0.335148	0.224389	FAM84A	TSS200	island
cg00848728	3.26e-05	0.000751587	0.0636042	0.288014	0.22441	DAB1	5'UTR	island
cg21123160	0.000203908	0.00221649	0.343986	0.568401	0.224415	SLC6A11	TSS200	island
cg14326196	0.000334893	0.00302903	0.19082	0.415237	0.224416	KIF12	5'UTR	island
cg25793377	0.000218311	0.0023117	0.158208	0.382629	0.224421	RBP4	TSS1500	island
cg26230285	3.88e-05	0.000827206	0.098111	0.322539	0.224428	ATP10A	TSS200	island
cg08678514	7.63e-05	0.00121937	0.11458	0.339019	0.224438	NTSR1	5'UTR	island
cg02567119	5.48e-06	0.000302311	0.0754088	0.29985	0.224441	TLX1	TSS200	island
cg05295494	0.000510947	0.00397215	0.0634025	0.287845	0.224443	BAI3	TSS1500	island
cg13080379	8.43e-05	0.00129482	0.158377	0.382866	0.224489	TBX15	5'UTR	island
cg23049458	0.000389864	0.003338	0.221145	0.445674	0.224529	L1TD1	5'UTR	island
cg10354549	5.74e-05	0.00103162	0.0267228	0.251261	0.224538	COL23A1	TSS200	island
cg12163490	0.000217232	0.00230413	0.220122	0.444676	0.224554	CDH11	5'UTR	island
cg22562942	0.000281875	0.0027181	0.32431	0.548884	0.224574	NEFM	TSS200	island
cg00945238	7.13e-05	0.00117166	0.0829154	0.307502	0.224587	PCDH10	TSS1500	island
cg01122187	1.69e-06	0.000181506	0.0676103	0.292221	0.224611	DNAH11	TSS200	island
cg13605526	0.000102206	0.00145314	0.0502141	0.274833	0.224619	NPR3	TSS200	island
cg12881363	1.81e-05	0.000547269	0.126821	0.351447	0.224626	MOV10L1	TSS200	island
cg02015876	7.04e-06	0.000341581	0.066342	0.290979	0.224637	SYNM	1stExon	island
cg12358000	0.00160087	0.00845328	0.058688	0.283326	0.224638	NINL	TSS200	island
cg01681498	0.000148667	0.00182452	0.0662656	0.290908	0.224642	FRMD3	TSS1500	island
cg10588818	0.000851602	0.00554409	0.0856739	0.310321	0.224647	SFMBT2	5'UTR	island
cg00266322	1.3e-05	0.000459753	0.0509625	0.275628	0.224665	FADS6	1stExon	island
cg24374861	0.000101756	0.00144925	0.0563226	0.281019	0.224696	ISLR2	5'UTR	island
cg21657955	6.14e-05	0.00107215	0.122124	0.346824	0.224699	TMEM196	TSS200	island
cg17186168	5.02e-06	0.000290531	0.210646	0.435354	0.224708	NTSR2	TSS200	island
cg18926350	0.00187283	0.00941178	0.251348	0.476059	0.22471	COL25A1	5'UTR	island
cg09015973	1.33e-05	0.000463484	0.25478	0.479512	0.224732	ARHGEF4	TSS1500	island
cg23163333	0.000171665	0.00199235	0.225264	0.450011	0.224747	SPHKAP	TSS200	island
cg25557835	0.000849298	0.00553494	0.121733	0.346514	0.224782	SLC7A2	1stExon	island
cg13660655	0.000399288	0.00339143	0.0343996	0.259192	0.224792	AUTS2	TSS1500	island
cg13096208	0.000214375	0.00228641	0.101081	0.325883	0.224802	ST8SIA3	1stExon	island
cg20106459	0.000165116	0.0019458	0.186711	0.411536	0.224826	COX6B2	5'UTR	island
cg08354093	2.95e-06	0.000228066	0.091633	0.316526	0.224893	THBD	1stExon	island
cg10277927	2.57e-05	0.000658928	0.0824291	0.307402	0.224973	TRAM1L1	TSS200	island
cg15699226	4.09e-05	0.000851747	0.210644	0.435623	0.224978	EDNRB	1stExon	island
cg14069049	0.000371616	0.00323961	0.130858	0.355851	0.224992	HS3ST1	TSS200	island
cg14151464	4.03e-05	0.00084401	0.054726	0.279741	0.225015	TRPV4	TSS200	island
cg10449882	1.52e-06	0.000173662	0.126486	0.351525	0.225038	TMTC1	TSS200	island
cg14165308	8.91e-06	0.000380968	0.125886	0.350933	0.225047	NKX2-8	5'UTR	island
cg19907305	0.000140547	0.00176421	0.148979	0.374035	0.225056	COMP	TSS200	island
cg23007705	0.000242324	0.00247054	0.234495	0.459552	0.225057	ACSS3	TSS200	island
cg12872311	8.18e-06	0.000366573	0.124285	0.349355	0.225069	MN1	1stExon	island
cg17158913	1.03e-06	0.000149633	0.375431	0.600513	0.225082	CASZ1	5'UTR	island
cg22304612	0.00118057	0.0068817	0.175721	0.400808	0.225087	CPXM1	5'UTR	island
cg00303541	4.88e-06	0.000287158	0.15772	0.382819	0.225098	GRM2	5'UTR	island
cg10671478	4.92e-05	0.00094556	0.30112	0.526223	0.225103	CYP24A1	1stExon	island
cg12263551	7.28e-05	0.00118666	0.0453794	0.270488	0.225109	DAAM2	TSS1500	island
cg03022788	0.000771385	0.00519669	0.25895	0.484063	0.225112	SLC18A3	1stExon	island
cg24859236	0.000120042	0.00160289	0.314829	0.539971	0.225142	PIK3CD	5'UTR	island
cg13202751	9.93e-05	0.00142882	0.281763	0.506927	0.225164	SLC6A3	TSS1500	island
cg24430580	0.000439726	0.00360689	0.154697	0.379864	0.225166	PITX2	1stExon	island
cg17283453	0.00012084	0.00160871	0.252625	0.477805	0.22518	ZNF177	5'UTR	island
cg22696438	3.22e-05	0.000746889	0.0429871	0.268192	0.225205	LARP6	TSS200	island
cg04130185	1.95e-05	0.000568395	0.13415	0.359368	0.225218	LBX1	1stExon	island
cg25302957	8.08e-05	0.00126191	0.158693	0.383932	0.225239	RBM24	TSS1500	island
cg05107500	3.42e-05	0.000771538	0.122197	0.347531	0.225334	A2BP1	5'UTR	island
cg14508508	2.21e-05	0.000607262	0.197846	0.423182	0.225336	GABRA5	5'UTR	island
cg11821817	3.93e-07	0.000111084	0.040285	0.26563	0.225345	KIAA1024	TSS1500	island
cg03266453	6.02e-05	0.00106174	0.118151	0.343511	0.22536	EN1	TSS1500	island
cg16863375	5.84e-05	0.00104196	0.279962	0.505334	0.225372	HMGCLL1	1stExon	island
cg10084644	3.08e-07	0.000104475	0.284257	0.509659	0.225402	STAG3	TSS200	island
cg04353853	1.69e-05	0.000525392	0.0583731	0.283781	0.225408	LRFN2	5'UTR	island
cg26252281	6.29e-06	0.000323759	0.128218	0.35363	0.225412	RAB32	1stExon	island
cg09619146	7.63e-05	0.0012197	0.385109	0.610536	0.225426	CPXM2	1stExon	island
cg05928342	4.55e-05	0.000904265	0.157337	0.382799	0.225462	ZNF177	TSS200	island
cg17335347	1.29e-05	0.000458381	0.0513496	0.276815	0.225466	FGF5	TSS200	island
cg21455438	1.57e-08	5.42e-05	0.0478014	0.273292	0.22549	CD34	5'UTR	island
cg08256451	0.00101123	0.00621018	0.0573595	0.282856	0.225496	WIPF1	TSS200	island
cg02492791	5.6e-05	0.00101751	0.0736725	0.299171	0.225499	SLC6A15	1stExon	island
cg03323292	0.000102834	0.00145862	0.0398337	0.265356	0.225523	GLB1L3	TSS200	island
cg11419456	3.19e-05	0.000742177	0.0229671	0.248495	0.225528	ZNF461	TSS200	island
cg18473033	0.00167711	0.00873052	0.0422423	0.267805	0.225562	NXPH3	1stExon	island
cg03340649	9.68e-06	0.000396752	0.109316	0.334889	0.225573	ZNF660	TSS200	island
cg13870866	0.00117821	0.00687313	0.405163	0.63077	0.225606	TBX20	1stExon	island
cg18274779	4.86e-05	0.000940162	0.113151	0.33876	0.225609	AARD	1stExon	island
cg20505704	0.000256843	0.00256274	0.359627	0.585251	0.225625	RBFOX1	TSS1500	island
cg05774801	9.64e-05	0.00140405	0.112877	0.338554	0.225677	SFRP2	1stExon	island
cg01834210	1.93e-05	0.000566259	0.0586851	0.284373	0.225688	HAND1	TSS1500	island
cg18920034	2.81e-05	0.000691047	0.0679863	0.293692	0.225706	D4S234E	5'UTR	island
cg06029846	7.49e-05	0.00120596	0.0755786	0.301336	0.225758	PRMT8	TSS200	island
cg07171496	0.000143637	0.00178772	0.159821	0.38558	0.225759	TDRD5	TSS1500	island
cg27494087	0.000266467	0.00262392	0.0463739	0.272139	0.225765	GALR2	TSS1500	island
cg02834747	2.01e-05	0.00057794	0.301618	0.527389	0.22577	RAB37	5'UTR	island
cg01757312	0.000347234	0.00310131	0.296675	0.522471	0.225795	SOX1	TSS1500	island
cg14633783	8.56e-06	0.000374581	0.0679713	0.293842	0.22587	GFRA2	1stExon	island
cg23130254	0.00110761	0.00659366	0.196178	0.422061	0.225884	HOXD12	1stExon	island
cg10639888	0.000117485	0.00158222	0.0303022	0.256196	0.225894	RPRM	TSS200	island
cg01031441	0.000300746	0.00282989	0.288732	0.514627	0.225894	C12orf56	TSS1500	island
cg19700341	4.19e-05	0.00086253	0.1337	0.359601	0.2259	GRIN2C	TSS1500	island
cg08688548	4.47e-06	0.000275138	0.51197	0.737877	0.225907	CPEB1	TSS1500	island
cg18291941	0.000550067	0.00416631	0.226555	0.45248	0.225925	MIR663	TSS200	island
cg04907595	0.000182125	0.00206871	0.27013	0.496055	0.225926	RUNX3	TSS1500	island
cg17319142	0.000213522	0.00228059	0.0597835	0.285713	0.225929	C1QL2	TSS200	island
cg20874718	0.000284942	0.00273551	0.254694	0.480635	0.225941	FAM189A1	1stExon	island
cg13725782	0.000892763	0.00572266	0.0653972	0.291339	0.225942	BVES	TSS1500	island
cg04190807	0.000571161	0.004267	0.0755418	0.301488	0.225946	NDRG4	TSS1500	island
cg10829207	0.000405037	0.00342281	0.315688	0.541644	0.225956	RBFOX1	5'UTR	island
cg08251037	0.000431133	0.00356248	0.209727	0.435686	0.225959	WBSCR17	TSS200	island
cg14243481	0.000117421	0.00158173	0.19726	0.423219	0.225959	SYT9	TSS1500	island
cg21988244	0.000174363	0.0020124	0.384724	0.610687	0.225963	PNMAL1	TSS1500	island
cg06525651	9.86e-05	0.00142312	0.195401	0.421368	0.225967	FAM196A	1stExon	island
cg14098442	8.38e-05	0.00129001	0.0515256	0.277554	0.226028	KCNQ5	5'UTR	island
cg06959142	0.000300887	0.00283067	0.130289	0.356327	0.226038	BARHL2	1stExon	island
cg04622777	0.000107849	0.0015014	0.178519	0.404573	0.226054	IRX6	TSS1500	island
cg07780799	0.0002063	0.00223266	0.0739243	0.299983	0.226059	POU3F3	TSS1500	island
cg06652199	5.75e-05	0.00103307	0.072362	0.298437	0.226075	KCNA1	TSS1500	island
cg20242752	5.48e-05	0.0010049	0.0821708	0.308246	0.226075	FAM163A	5'UTR	island
cg17577122	3.6e-06	0.000248841	0.0192268	0.24535	0.226123	CLDN5	1stExon	island
cg23477406	0.000714213	0.0049389	0.0383522	0.264486	0.226134	MMP17	TSS200	island
cg17098147	0.000337725	0.00304582	0.170409	0.396544	0.226135	SPAG6	TSS1500	island
cg14826456	0.000313232	0.00290333	0.267296	0.493484	0.226188	ADRB1	1stExon	island
cg22572489	2.88e-06	0.000225804	0.107483	0.333673	0.22619	MEIS1-AS3	TSS200	island
cg12746356	0.000230282	0.00239219	0.125262	0.351481	0.22622	HTRA1	TSS200	island
cg04684516	7.29e-08	7.06e-05	0.0603437	0.286589	0.226245	SNCAIP	1stExon	island
cg22721114	1.01e-05	0.000406249	0.0384382	0.264685	0.226247	EIF4E3	TSS1500	island
cg01789499	9.9e-05	0.00142717	0.695657	0.921918	0.226261	PRDM8	5'UTR	island
cg18113994	6e-05	0.00105939	0.0440672	0.270329	0.226262	ZNF134	1stExon	island
cg19585597	0.000727376	0.00499974	0.244104	0.47038	0.226276	LOC134466	TSS200	island
cg23543123	2.23e-05	0.000609578	0.0400957	0.26638	0.226284	SLC10A4	5'UTR	island
cg22060073	1.85e-05	0.000553102	0.0639578	0.290248	0.22629	ADCY8	TSS200	island
cg22792646	5.86e-06	0.000312262	0.0773314	0.303656	0.226325	INSC	TSS200	island
cg04534077	8.84e-07	0.000141326	0.130001	0.356335	0.226333	TMIE	1stExon	island
cg16495212	5.41e-05	0.000997736	0.426876	0.653217	0.226341	CPEB1	TSS1500	island
cg11060276	0.000505939	0.00394655	0.115264	0.341634	0.22637	PENK	TSS1500	island
cg00713567	0.000428214	0.00354767	0.313549	0.539935	0.226386	BAI1	1stExon	island
cg18326021	0.000117739	0.00158421	0.0963514	0.32275	0.226398	SORCS3	1stExon	island
cg20482521	0.000166003	0.00195217	0.10003	0.326489	0.226458	SORCS3	TSS200	island
cg25092838	0.000473724	0.00378149	0.149768	0.376239	0.226471	OTX2OS1	TSS1500	island
cg14688104	1.6e-05	0.000511209	0.057311	0.283824	0.226513	KCNS2	1stExon	island
cg09208611	4.91e-05	0.000945175	0.132366	0.35889	0.226524	AVPR1A	1stExon	island
cg18697636	0.000133375	0.00170842	0.237878	0.464418	0.22654	SLC9A3	5'UTR	island
cg07318204	1.38e-05	0.000472801	0.296804	0.523346	0.226542	HHIP	TSS1500	island
cg11414709	0.000605248	0.00442991	0.0799968	0.306544	0.226547	SCAND3	1stExon	island
cg19673350	0.000356444	0.00315436	0.213892	0.440442	0.22655	STC2	5'UTR	island
cg05189242	0.000135008	0.00172139	0.153226	0.379786	0.22656	HMX2	1stExon	island
cg19015497	0.000168251	0.00196796	0.109116	0.335679	0.226563	STAC2	TSS200	island
cg18482164	0.000173002	0.00200267	0.15216	0.378732	0.226572	NEUROD2	5'UTR	island
cg15179725	0.000222169	0.0023389	0.0402831	0.266873	0.22659	BRUNOL4	TSS1500	island
cg11847808	0.000443005	0.00362219	0.131638	0.358241	0.226603	EPHA8	TSS1500	island
cg12626956	0.000737644	0.00504718	0.252818	0.479485	0.226666	FOXB2	TSS200	island
cg20393324	0.000152672	0.0018539	0.0551172	0.28179	0.226673	NKX3-2	TSS200	island
cg18180155	0.00125372	0.00716337	0.135694	0.362383	0.226688	SMC1B	1stExon	island
cg24520342	1.75e-07	8.92e-05	0.173214	0.399916	0.226701	EPHX3	TSS1500	island
cg06159486	0.000625939	0.00452811	0.165535	0.392253	0.226717	CACNB2	TSS200	island
cg00076307	7.84e-05	0.00123968	0.113677	0.340397	0.22672	SLC27A6	TSS1500	island
cg11678027	6.89e-05	0.00114812	0.0699281	0.296658	0.22673	C13orf38	TSS200	island
cg11114873	2.06e-07	9.34e-05	0.0772656	0.304007	0.226742	NKX6-1	TSS1500	island
cg10141715	0.000982417	0.00609486	0.279668	0.506438	0.22677	SLC5A8	1stExon	island
cg24795627	2.47e-06	0.000212028	0.0622589	0.28908	0.226821	FGF3	TSS1500	island
cg17389519	1.1e-05	0.000423126	0.239789	0.466613	0.226824	PTF1A	TSS1500	island
cg25156688	0.000249998	0.00251945	0.0866872	0.313528	0.226841	BDNF	TSS1500	island
cg01818220	7.27e-05	0.00118516	0.177566	0.404412	0.226846	ELAVL2	1stExon	island
cg19863542	0.000361698	0.0031833	0.112267	0.339126	0.226859	ALX1	1stExon	island
cg21047419	2.54e-06	0.000213996	0.162681	0.389541	0.22686	OLFM1	TSS1500	island
cg05012825	9.17e-05	0.00136114	0.072834	0.299704	0.22687	PVR	TSS200	island
cg20303399	0.000253573	0.00254289	0.250904	0.477788	0.226884	ADRA1A	TSS200	island
cg12135856	5.49e-05	0.00100574	0.138282	0.365198	0.226916	DSCAM	TSS200	island
cg22388954	0.000713905	0.00493775	0.0844487	0.311405	0.226956	ADCYAP1	5'UTR	island
cg02547269	6.4e-07	0.000127897	0.0783349	0.305293	0.226958	FOXF2	1stExon	island
cg26121591	0.000299668	0.0028233	0.125937	0.352896	0.226958	CPLX2	1stExon	island
cg08578136	0.000793764	0.00529598	0.167482	0.394443	0.226961	ZDBF2	TSS200	island
cg04599297	0.00161135	0.00849157	0.17887	0.40585	0.226981	GAD2	5'UTR	island
cg01139861	9.74e-05	0.0014124	0.240624	0.467609	0.226985	IKZF1	TSS1500	island
cg05804220	0.000322828	0.00295905	0.139648	0.366677	0.227029	DUOX1	TSS200	island
cg12933162	4.82e-05	0.000935552	0.0974445	0.324474	0.227029	COL15A1	TSS1500	island
cg05588496	0.000203606	0.00221477	0.1284	0.355494	0.227094	DOK6	TSS1500	island
cg18146843	0.000282937	0.00272368	0.117772	0.344883	0.227111	FAM159A	1stExon	island
cg17471928	0.000311376	0.00289253	0.128941	0.356056	0.227115	STAC2	1stExon	island
cg08259925	7.7e-05	0.00122637	0.128078	0.355205	0.227127	HTR1A	TSS1500	island
cg16435571	1.62e-05	0.000514527	0.127479	0.354633	0.227154	SLC6A11	1stExon	island
cg16600829	7.67e-05	0.00122374	0.107215	0.334382	0.227168	STC2	5'UTR	island
cg14882265	6.2e-05	0.001079	0.49342	0.720606	0.227186	HOXA5	TSS1500	island
cg02106682	1.37e-05	0.000470276	0.485853	0.713058	0.227205	HOXA5	TSS1500	island
cg02096397	8.24e-06	0.00036786	0.10945	0.336687	0.227237	TLX1NB	TSS200	island
cg07182756	0.000211348	0.00226657	0.0795669	0.306805	0.227238	MOCS1	TSS200	island
cg10056356	1.56e-05	0.000502551	0.106866	0.334112	0.227246	FREM3	TSS200	island
cg18794577	2.15e-06	0.000200337	0.0948209	0.322084	0.227263	GRIN3A	TSS200	island
cg18310412	0.000252292	0.00253469	0.0520072	0.279272	0.227264	TRIM71	TSS1500	island
cg18672939	4.48e-05	0.000895573	0.0689079	0.296177	0.227269	GFRA1	1stExon	island
cg10208370	0.000455402	0.0036876	0.0731607	0.300434	0.227273	SNCA	TSS1500	island
cg23533100	9.07e-05	0.00135232	0.0933321	0.320605	0.227273	NTNG1	5'UTR	island
cg03897252	3.34e-06	0.000240368	0.108348	0.335638	0.22729	ZNF365	TSS200	island
cg08846783	0.000903549	0.00576915	0.0258162	0.253136	0.22732	ZNF167	TSS200	island
cg26144658	2.53e-08	5.71e-05	0.0821448	0.309472	0.227327	SNCAIP	TSS200	island
cg14214969	0.000142693	0.00178054	0.167529	0.394899	0.22737	PCDHAC1	5'UTR	island
cg05948940	6.96e-06	0.000339472	0.159148	0.386527	0.227379	SMPD3	5'UTR	island
cg25114913	0.000115934	0.00156911	0.161597	0.388978	0.227381	FUT9	5'UTR	island
cg10189695	0.000188063	0.00210881	0.217234	0.444615	0.227381	GPR78	1stExon	island
cg13096135	0.000129494	0.00167845	0.0989059	0.326289	0.227383	SCARA3	5'UTR	island
cg08814105	2.31e-05	0.000622406	0.0772054	0.304612	0.227407	NKX2-5	5'UTR	island
cg00128702	5.4e-05	0.000996288	0.1297	0.35711	0.227409	ADCYAP1	5'UTR	island
cg02251859	7.51e-05	0.0012082	0.0812859	0.308748	0.227463	GPR98	TSS1500	island
cg24102241	0.00199206	0.00982263	0.0367971	0.264264	0.227467	GAMT	1stExon	island
cg11343409	1.37e-06	0.000166904	0.0846176	0.312092	0.227474	KCNIP1	5'UTR	island
cg23739862	0.000316653	0.00292243	0.194843	0.422349	0.227507	PRMT8	1stExon	island
cg25075147	0.0017023	0.00881709	0.0276139	0.255124	0.22751	WIPF1	5'UTR	island
cg14676407	0.000112397	0.00153834	0.193168	0.42068	0.227512	CPXM2	1stExon	island
cg14556683	1.01e-05	0.000406856	0.266701	0.49424	0.22754	EPHX3	1stExon	island
cg14273450	0.000417162	0.00348737	0.232001	0.459548	0.227546	C2orf39	1stExon	island
cg22557662	0.00157551	0.00836285	0.242271	0.469835	0.227564	PPP1R14A	TSS1500	island
cg10634619	2.81e-05	0.000691662	0.13355	0.361128	0.227578	KIAA0495	1stExon	island
cg00467420	0.000337337	0.00304355	0.0766656	0.304257	0.227591	ADARB2	1stExon	island
cg09135551	3.72e-05	0.000808139	0.0865853	0.314177	0.227592	TMEM26	1stExon	island
cg14214262	1.63e-05	0.000516025	0.0823249	0.309932	0.227607	TBX5	5'UTR	island
cg03027354	8.44e-05	0.00129573	0.08629	0.313908	0.227618	LRRN2	TSS200	island
cg05387519	1.51e-05	0.000496282	0.0747096	0.302335	0.227625	AGBL4	TSS200	island
cg23458613	0.000541755	0.00412608	0.0485829	0.276222	0.227639	KLF11	TSS1500	island
cg22216413	4.74e-06	0.000283422	0.136928	0.36457	0.227642	ANO3	TSS200	island
cg16232183	0.000175796	0.00202332	0.0638424	0.291498	0.227656	CLDN10	TSS200	island
cg17152484	5.66e-07	0.000123246	0.0976873	0.325343	0.227656	GPR37	TSS200	island
cg05852568	0.000134961	0.00172114	0.420384	0.648044	0.22766	TEKT4	1stExon	island
cg02875395	0.00111912	0.00664044	0.0669119	0.294583	0.227671	NEBL-AS1	TSS1500	island
cg09591866	2.12e-05	0.00059423	0.193346	0.42102	0.227674	ALDH1L1	5'UTR	island
cg03405515	0.00194214	0.00965073	0.0180626	0.245777	0.227714	MAP9	5'UTR	island
cg26095658	2.44e-05	0.000641033	0.259605	0.487341	0.227736	FIGLA	TSS200	island
cg23772205	0.000863151	0.00559354	0.114995	0.342734	0.227738	EN2	TSS1500	island
cg24884142	7.59e-05	0.00121471	0.290175	0.517914	0.227739	TBX15	1stExon	island
cg25054583	3.54e-06	0.000246949	0.0858601	0.313728	0.227868	RUNX1T1	TSS200	island
cg27567401	5.41e-07	0.000122039	0.0740401	0.30193	0.22789	COL12A1	TSS200	island
cg12855781	1.12e-05	0.00042756	0.0879574	0.31585	0.227892	ABO	1stExon	island
cg06812991	0.00013155	0.00169472	0.149877	0.377775	0.227898	NPY2R	TSS1500	island
cg16556906	2.58e-05	0.000660731	0.0548459	0.28278	0.227934	B3GAT2	1stExon	island
cg23597629	5.16e-06	0.000294545	0.227963	0.455911	0.227948	ACTA1	5'UTR	island
cg01755562	0.000430914	0.00356163	0.049648	0.277634	0.227986	CLSTN2	TSS1500	island
cg15835825	0.000645031	0.00461833	0.148847	0.376838	0.227991	HTR5A	TSS1500	island
cg05706117	7.67e-06	0.00035515	0.0843278	0.312324	0.227996	EGFLAM	TSS200	island
cg07254032	0.00149777	0.00807933	0.343009	0.571043	0.228034	HCN1	1stExon	island
cg15000379	0.000525543	0.00404573	0.14403	0.372078	0.228048	C17orf104	TSS200	island
cg02167438	2.94e-06	0.000227931	0.125287	0.353378	0.22809	PAK7	TSS200	island
cg19199711	0.000170208	0.00198238	0.145881	0.374012	0.22813	CALCB	5'UTR	island
cg00737840	0.000284849	0.00273499	0.111801	0.339938	0.228137	PKNOX2	5'UTR	island
cg07076175	2.76e-05	0.000684315	0.253606	0.481759	0.228152	FAM150A	TSS200	island
cg12839275	0.000120026	0.00160274	0.0186308	0.246811	0.22818	ZNF132	TSS200	island
cg14323109	8.19e-05	0.00127228	0.0628358	0.29102	0.228184	KDR	TSS200	island
cg20574415	3.91e-05	0.000831052	0.0753868	0.303584	0.228197	RASGRF1	1stExon	island
cg03365437	0.000357604	0.00316119	0.16454	0.392742	0.228201	ALDH1A2	5'UTR	island
cg09827139	0.00084971	0.00553635	0.314351	0.542559	0.228208	NKX1-1	TSS1500	island
cg25023275	0.000545372	0.00414385	0.100453	0.328666	0.228213	BRUNOL4	TSS1500	island
cg06551490	0.000153324	0.00185836	0.0901739	0.3184	0.228226	ZNF331	1stExon	island
cg05214690	5.08e-05	0.000963404	0.0547269	0.282968	0.228241	ADAMTS2	1stExon	island
cg14664759	0.000318239	0.00293165	0.0860242	0.314268	0.228244	KCNT2	TSS1500	island
cg25134515	0.000514111	0.00398831	0.0457522	0.27402	0.228268	WWC2	TSS200	island
cg01794676	6.84e-06	0.000336432	0.0987737	0.32705	0.228277	ZFPM2	TSS1500	island
cg00472801	9.53e-05	0.00139395	0.23264	0.460951	0.228311	KHDRBS2	1stExon	island
cg25810938	6.66e-05	0.00112572	0.23679	0.465112	0.228322	ANKMY1	5'UTR	island
cg15937957	3.38e-05	0.000766867	0.0741901	0.302575	0.228385	NEFH	5'UTR	island
cg07939836	4.76e-05	0.000928565	0.141145	0.369581	0.228435	EVX2	TSS1500	island
cg11697588	0.00126595	0.00721011	0.117546	0.346029	0.228482	CALCA	TSS1500	island
cg08165221	0.000119135	0.00159572	0.139349	0.367833	0.228484	SOX11	1stExon	island
cg14560110	0.00117334	0.00685553	0.486422	0.71491	0.228488	CCDC144NL	TSS200	island
cg15883716	0.000264917	0.00261438	0.108002	0.336504	0.228502	ANKRD45	5'UTR	island
cg13021619	0.000809749	0.00536509	0.145	0.373561	0.22856	NKX2-6	1stExon	island
cg11536216	0.000211574	0.0022681	0.114536	0.343099	0.228563	BNC1	TSS200	island
cg07442479	0.000275402	0.00267876	0.168291	0.396873	0.228582	GDNF	1stExon	island
cg13493526	0.00013935	0.00175468	0.30885	0.537493	0.228643	C14orf4	1stExon	island
cg07087293	0.000224162	0.00235174	0.113148	0.341806	0.228657	SCNN1B	TSS200	island
cg24436906	0.000426393	0.00353747	0.144011	0.372692	0.228681	BOK	TSS200	island
cg04207385	0.00152197	0.00816664	0.104443	0.333147	0.228704	CNR1	TSS1500	island
cg27278953	9.9e-06	0.000401399	0.181945	0.410688	0.228743	NGB	TSS200	island
cg12915695	0.000441033	0.00361316	0.20254	0.431301	0.228761	DBX2	TSS200	island
cg19504032	0.000284079	0.00273022	0.0978599	0.326622	0.228762	EPHA7	TSS200	island
cg18405539	2.15e-06	0.000200067	0.110627	0.339391	0.228764	XKR7	1stExon	island
cg06534518	0.00025096	0.00252567	0.0986685	0.32744	0.228771	OLIG1	1stExon	island
cg15897970	0.00017128	0.0019896	0.0486104	0.277408	0.228798	FLJ43390	TSS200	island
cg08248181	0.000206126	0.00223154	0.125182	0.353985	0.228803	ITGB1BP3	5'UTR	island
cg13393110	2.67e-06	0.000218629	0.0795701	0.308375	0.228804	ZNF880	TSS200	island
cg08361126	0.00141262	0.00776475	0.23588	0.464697	0.228817	ITGA8	TSS1500	island
cg20405017	2.93e-05	0.000707796	0.312059	0.540881	0.228822	CA10	1stExon	island
cg17543047	1.33e-05	0.000463428	0.11466	0.343488	0.228828	ISLR2	TSS1500	island
cg07557560	0.000142202	0.00177722	0.106323	0.33517	0.228848	CXCL14	5'UTR	island
cg05245861	7.12e-06	0.000343429	0.0505468	0.279404	0.228857	C18orf34	TSS1500	island
cg19961480	8.64e-05	0.00131386	0.0702762	0.29915	0.228874	CNR1	TSS1500	island
cg21463228	3.74e-06	0.000253186	0.0517726	0.280673	0.2289	KCNH5	TSS200	island
cg05143633	0.00104527	0.00634854	0.192855	0.421785	0.22893	GALNT9	1stExon	island
cg25035359	4.48e-05	0.000895586	0.0919819	0.320926	0.228944	LINC00485	TSS200	island
cg16705627	0.000193073	0.0021429	0.328238	0.557208	0.22897	SOX1	1stExon	island
cg23487201	1.93e-05	0.000565703	0.210991	0.439969	0.228978	APCDD1L	TSS200	island
cg18577280	6.96e-05	0.00115532	0.0452683	0.274285	0.229017	EFHA2	TSS200	island
cg01876338	6.22e-05	0.00108077	0.405247	0.634275	0.229028	GPR75	5'UTR	island
cg16839083	5.21e-05	0.00097656	0.105234	0.334265	0.22903	FAM20C	1stExon	island
cg05229355	5.73e-05	0.00103145	0.0798249	0.308877	0.229052	ADCY8	5'UTR	island
cg19025430	5.5e-06	0.000302771	0.190512	0.419579	0.229068	ZNF354C	5'UTR	island
cg15440688	0.00048656	0.00384824	0.307159	0.536232	0.229073	GSC	TSS1500	island
cg16585306	8.79e-05	0.00132759	0.0881067	0.317195	0.229088	ZDHHC22	5'UTR	island
cg19521832	3.62e-06	0.000249197	0.163295	0.392391	0.229096	KCNE1	TSS200	island
cg19184934	1.35e-05	0.000466927	0.0631366	0.292239	0.229103	SOX21	TSS1500	island
cg22130262	1.96e-05	0.000569867	0.168766	0.397873	0.229108	MOS	1stExon	island
cg22851295	5.41e-05	0.000997888	0.181451	0.41056	0.229109	GCM2	1stExon	island
cg21013866	0.000241774	0.00246699	0.196019	0.425153	0.229134	EFS	TSS200	island
cg18525611	0.000534711	0.00409135	0.0622572	0.291403	0.229145	FSTL4	1stExon	island
cg23649708	1.72e-05	0.000531392	0.154225	0.383383	0.229157	RALYL	TSS200	island
cg11142705	0.000313249	0.00290341	0.132409	0.361577	0.229168	CCK	TSS1500	island
cg09500443	2.5e-05	0.000648871	0.20744	0.436634	0.229194	SCGB3A1	5'UTR	island
cg24678611	0.000435937	0.00358735	0.306984	0.536208	0.229224	TP73	TSS1500	island
cg14225485	0.000170466	0.00198415	0.195624	0.4249	0.229276	FAM84A	TSS1500	island
cg11145160	0.000194202	0.00215138	0.218375	0.447656	0.229281	CLDN11	TSS1500	island
cg20340302	0.000172476	0.00199815	0.133543	0.362843	0.2293	BMP7	1stExon	island
cg06980387	2.59e-06	0.000215658	0.186834	0.416149	0.229315	LOC645323	TSS1500	island
cg25697556	6.7e-07	0.000129552	0.104681	0.334014	0.229333	WASF3	5'UTR	island
cg05771261	0.000330608	0.00300404	0.152928	0.382275	0.229347	FAM43B	1stExon	island
cg21383810	0.00118195	0.00688696	0.191101	0.420467	0.229365	WIF1	TSS1500	island
cg06460717	2.81e-05	0.000691047	0.124614	0.353987	0.229373	PCDH8	1stExon	island
cg27295832	0.000306167	0.0028625	0.18233	0.411732	0.229402	ANKRD34C	TSS1500	island
cg13346013	0.000193277	0.00214444	0.0588171	0.288238	0.229421	GFRA1	1stExon	island
cg23984434	7.13e-05	0.00117198	0.0620899	0.291539	0.229449	GUCY1A2	1stExon	island
cg01052879	9.75e-06	0.000398067	0.0803548	0.309811	0.229457	MIR124-3	TSS200	island
cg24141882	0.00118193	0.00688696	0.244247	0.473706	0.22946	BOLL	TSS1500	island
cg01227537	0.000394952	0.00336595	0.225486	0.454961	0.229475	ZIC1	TSS200	island
cg02979871	1.85e-06	0.0001881	0.0298191	0.259303	0.229484	PALM2	TSS200	island
cg06949394	0.000733597	0.00502746	0.206861	0.436365	0.229504	MKX	5'UTR	island
cg25146557	0.000603838	0.00442295	0.239732	0.469243	0.229511	LOC200726	5'UTR	island
cg21620282	0.000291108	0.00277319	0.340592	0.570105	0.229512	CHGA	5'UTR	island
cg20648992	0.000210161	0.00225865	0.106072	0.335599	0.229527	GPR6	TSS200	island
cg01803747	5.45e-07	0.000122326	0.0683605	0.297898	0.229537	P2RX2	TSS200	island
cg01593834	0.000100096	0.00143604	0.225864	0.455403	0.229539	POU4F3	TSS200	island
cg17364114	0.000482582	0.00382604	0.183928	0.413469	0.229541	SLC22A3	TSS200	island
cg12414557	4.31e-05	0.000877028	0.116644	0.346189	0.229545	RNF212	1stExon	island
cg20800509	8.95e-05	0.00134258	0.0982952	0.327843	0.229548	RIMS2	5'UTR	island
cg22782018	0.000970777	0.0060464	0.0617702	0.291328	0.229558	NDNF	5'UTR	island
cg20178105	6.7e-06	0.000333235	0.0858335	0.315393	0.229559	PLK5	TSS200	island
cg21388527	0.00010508	0.00147739	0.0409126	0.270479	0.229566	EPHA6	TSS1500	island
cg24101359	0.000152535	0.00185297	0.0881391	0.317729	0.22959	GNMT	TSS200	island
cg22888418	8e-06	0.000362814	0.156421	0.386052	0.229631	LRAT	TSS1500	island
cg22062984	1.14e-07	7.86e-05	0.154166	0.383813	0.229647	KCNJ6	1stExon	island
cg02589901	0.000118305	0.00158844	0.160549	0.390197	0.229648	GPR149	1stExon	island
cg26589591	0.000463478	0.00372984	0.0686092	0.298282	0.229672	PLD1	5'UTR	island
cg12310850	0.00163102	0.00856376	0.16195	0.391623	0.229674	A2BP1	5'UTR	island
cg14590098	0.000330531	0.00300362	0.112495	0.342197	0.229702	MIR124-2	TSS1500	island
cg02447627	1.95e-07	9.27e-05	0.11814	0.347866	0.229726	VENTX	TSS1500	island
cg15156078	9.21e-05	0.00136481	0.0585563	0.288284	0.229728	RASGRF1	TSS200	island
cg06128028	3.58e-05	0.000791055	0.1417	0.37144	0.229739	TBX20	TSS200	island
cg01384488	5.18e-06	0.000294963	0.111181	0.340953	0.229772	NKX6-2	TSS1500	island
cg10461004	0.000439747	0.00360689	0.0753716	0.305149	0.229777	LOC285548	TSS200	island
cg06650542	0.00191562	0.00956118	0.0545641	0.284362	0.229798	NDRG4	TSS1500	island
cg10249705	2.9e-07	0.0001028	0.11399	0.343801	0.22981	GUCY1A2	TSS1500	island
cg00849183	6.52e-06	0.000329217	0.101213	0.331031	0.229819	SLIT3	1stExon	island
cg03696345	2.28e-05	0.000617904	0.0623895	0.292218	0.229829	OLIG2	TSS200	island
cg02658693	0.00187232	0.00940998	0.233614	0.463452	0.229838	RBPMS2	TSS1500	island
cg21068911	0.000444808	0.00363161	0.0325955	0.262456	0.229861	ELMOD1	5'UTR	island
cg20002504	0.00012005	0.00160289	0.102011	0.331878	0.229867	ANKMY1	TSS200	island
cg01345315	0.000168056	0.00196704	0.218901	0.448788	0.229886	ADAMTS20	TSS1500	island
cg03574723	8.75e-05	0.0013237	0.218726	0.448649	0.229923	GPR26	1stExon	island
cg17179568	8.7e-06	0.000377029	0.14438	0.374323	0.229944	WNT7B	5'UTR	island
cg19407095	0.000611801	0.00446104	0.277361	0.507312	0.22995	SOX1	TSS200	island
cg21342437	4.3e-05	0.000875382	0.102351	0.332372	0.230021	SELV	1stExon	island
cg14611174	6.08e-05	0.00106701	0.080482	0.310575	0.230093	SIX6	TSS200	island
cg22448889	1.68e-05	0.000523815	0.113787	0.343881	0.230094	ATP1B2	1stExon	island
cg17187521	0.000155575	0.00187514	0.180733	0.410844	0.230111	NCOR2	5'UTR	island
cg04731710	8.58e-06	0.000374848	0.062622	0.292737	0.230115	BNC2	1stExon	island
cg15542741	0.000587636	0.00434649	0.179907	0.410039	0.230133	SLC6A15	5'UTR	island
cg14762973	0.000545899	0.0041463	0.178039	0.4082	0.230161	ZSWIM2	TSS200	island
cg19403534	0.000640491	0.00459581	0.370712	0.600889	0.230177	PRLHR	TSS1500	island
cg11201861	1.34e-07	8.31e-05	0.12064	0.350831	0.230191	ADAM33	TSS200	island
cg20404387	0.000311201	0.00289171	0.159637	0.389844	0.230207	FAM43B	1stExon	island
cg00433770	0.000830053	0.00545399	0.0484655	0.278706	0.23024	ANKLE1	5'UTR	island
cg13486820	0.000282207	0.00272011	0.253648	0.483898	0.230251	BARHL2	1stExon	island
cg03867475	3.06e-06	0.000231463	0.0542138	0.284474	0.23026	OLIG1	1stExon	island
cg12373771	0.000326472	0.00297965	0.180392	0.410656	0.230264	CECR6	1stExon	island
cg00960700	6.07e-05	0.00106613	0.0530814	0.283353	0.230272	TBCD	TSS1500	island
cg09172003	0.000228852	0.00238261	0.252958	0.483251	0.230293	ADCYAP1	5'UTR	island
cg24704730	0.000345391	0.00309065	0.180994	0.411296	0.230302	PYY	5'UTR	island
cg21048159	8.92e-05	0.00134013	0.185893	0.416207	0.230314	RASSF10	TSS200	island
cg24366702	6.11e-05	0.00106975	0.0681934	0.298534	0.230341	ZNF132	TSS200	island
cg17802144	5.09e-05	0.000964345	0.0867658	0.317123	0.230357	STC2	TSS1500	island
cg25457956	0.000120737	0.00160798	0.0669609	0.297332	0.230371	BDNF	TSS200	island
cg11823511	0.00114235	0.00673315	0.324634	0.555017	0.230383	BARHL2	TSS1500	island
cg22731359	4.19e-06	0.00026679	0.0461922	0.276575	0.230383	ZNF256	TSS200	island
cg06549216	2.34e-05	0.000625427	0.0612774	0.291662	0.230385	SFRP2	5'UTR	island
cg02728050	2.56e-05	0.000657731	0.0810714	0.311489	0.230417	SLC18A3	TSS200	island
cg14400498	2.02e-05	0.000578943	0.0510778	0.281503	0.230425	FLRT2	5'UTR	island
cg20066118	0.000374681	0.00325651	0.235139	0.465586	0.230447	DCDC2C	1stExon	island
cg08089301	0.000349823	0.0031154	0.139356	0.369805	0.230449	HOXB4	1stExon	island
cg04932544	0.000167893	0.001966	0.0781266	0.30859	0.230464	SYT14	TSS200	island
cg00462168	5.3e-06	0.000298139	0.0741657	0.30463	0.230464	KIAA1024	TSS200	island
cg00800383	9.6e-06	0.00039516	0.0529867	0.283452	0.230466	SOX21	TSS1500	island
cg12028548	2.81e-05	0.000691047	0.114943	0.345454	0.230511	TCF15	1stExon	island
cg10961604	0.000214142	0.00228492	0.203238	0.433756	0.230519	CD164L2	1stExon	island
cg14537362	1.61e-05	0.000513081	0.0705899	0.301111	0.230521	LMX1B	TSS1500	island
cg04201521	7.48e-05	0.00120533	0.0777189	0.308241	0.230522	WNT6	TSS1500	island
cg02157467	7.59e-05	0.00121478	0.108943	0.339478	0.230535	INSM2	1stExon	island
cg04706867	0.000120322	0.00160491	0.123195	0.353738	0.230543	CNTNAP2	TSS1500	island
cg14399863	0.000964637	0.00602137	0.0268915	0.257477	0.230585	KANK1	1stExon	island
cg04250451	1.45e-05	0.00048531	0.424246	0.654861	0.230615	RUNX3	TSS1500	island
cg25985659	1.08e-06	0.000152692	0.0846253	0.315257	0.230632	FAM155A	TSS1500	island
cg07589691	1.01e-06	0.000148852	0.0552671	0.285903	0.230636	SYPL2	5'UTR	island
cg10159215	6.31e-05	0.00109074	0.147355	0.378018	0.230663	LPPR5	TSS200	island
cg07204550	1.07e-05	0.000418643	0.156793	0.387472	0.230679	KCNIP4	5'UTR	island
cg03763620	0.000326926	0.00298243	0.111242	0.341945	0.230703	DAPK1	5'UTR	island
cg27523310	3.9e-05	0.000829787	0.114119	0.34483	0.230711	DBX2	1stExon	island
cg11359210	4.69e-07	0.000117418	0.0679451	0.298662	0.230717	RGS7BP	TSS200	island
cg27361134	0.000158507	0.00189728	0.242959	0.473689	0.230731	RIMS4	TSS1500	island
cg01655831	0.0011461	0.00674718	0.154323	0.385062	0.230739	GREB1L	5'UTR	island
cg07553626	8.53e-06	0.000373793	0.129137	0.359897	0.23076	LPAR3	TSS1500	island
cg00134776	0.000807708	0.00535639	0.0411944	0.271959	0.230764	CLSTN2	TSS1500	island
cg18067847	4.16e-06	0.000266236	0.0989145	0.329708	0.230793	DYSF	TSS200	island
cg25057743	7.91e-05	0.00124608	0.134346	0.365152	0.230806	PTH2R	TSS200	island
cg18337337	5.87e-06	0.000312676	0.0585379	0.289349	0.230811	PTPN13	TSS1500	island
cg15852572	5.47e-05	0.00100377	0.03798	0.268797	0.230817	PAQR9	TSS200	island
cg02038852	1.16e-06	0.00015655	0.223382	0.454211	0.230829	SLC7A10	1stExon	island
cg18366209	0.000130407	0.00168563	0.167695	0.398525	0.230829	CLVS2	TSS200	island
cg23018092	1.93e-06	0.000191719	0.105841	0.336675	0.230833	MEGF10	TSS200	island
cg16471850	0.000226678	0.00236841	0.0727198	0.303558	0.230839	CNTN5	TSS200	island
cg27125605	9.3e-05	0.00137341	0.0521168	0.283017	0.230901	WNT9B	5'UTR	island
cg23666378	0.00011829	0.00158835	0.368872	0.599777	0.230906	KIAA0495	1stExon	island
cg03959347	7.73e-05	0.00122948	0.0877745	0.318701	0.230927	BICC1	1stExon	island
cg22297146	0.00155433	0.00828579	0.0501515	0.281086	0.230934	MYEF2	5'UTR	island
cg22095604	0.000405782	0.00342625	0.328979	0.559914	0.230936	NOL4	1stExon	island
cg06357925	9.48e-08	7.57e-05	0.0637854	0.294734	0.230949	PTPRO	TSS200	island
cg04174211	0.00127521	0.00724564	0.0596434	0.290631	0.230988	RNF144A	5'UTR	island
cg18002909	0.00010424	0.00147013	0.0994647	0.330454	0.230989	VENTX	TSS1500	island
cg10312572	0.000474048	0.00378296	0.145021	0.376012	0.230991	CPLX2	5'UTR	island
cg13454407	0.000921961	0.00584536	0.0605606	0.291558	0.230998	KCNV1	TSS200	island
cg05924652	0.00044758	0.0036463	0.170885	0.401894	0.231009	GLP1R	TSS200	island
cg11995485	5.4e-05	0.000997388	0.204969	0.435989	0.231021	POU3F3	TSS1500	island
cg03289872	0.00111011	0.00660292	0.210981	0.442006	0.231025	ZNF667	TSS1500	island
cg02149708	0.000348914	0.00311071	0.0810876	0.312118	0.231031	T	TSS200	island
cg05021643	3.5e-05	0.000780873	0.286988	0.518028	0.231041	HOXD3	5'UTR	island
cg15997535	7.55e-05	0.00121203	0.0400768	0.27112	0.231044	HMCN2	TSS200	island
cg08855288	1.71e-05	0.000528346	0.116294	0.34734	0.231046	NKAIN3	1stExon	island
cg12832649	5.25e-05	0.000980891	0.086532	0.317585	0.231053	SPOCK1	5'UTR	island
cg10583000	3.65e-05	0.000799409	0.0541093	0.285167	0.231058	CNGA3	5'UTR	island
cg07984133	0.000118212	0.00158785	0.214327	0.445409	0.231083	CDX2	TSS1500	island
cg17375267	1.18e-05	0.000438864	0.342391	0.573477	0.231086	CCDC8	1stExon	island
cg25074639	1.17e-05	0.000436423	0.0273782	0.258486	0.231108	CDIP1	TSS200	island
cg08708229	0.000203141	0.00221163	0.232648	0.46377	0.231122	SNCA	5'UTR	island
cg10706230	3.14e-05	0.000735414	0.0746387	0.305762	0.231124	MAN1C1	1stExon	island
cg02106850	0.000261591	0.00259415	0.220865	0.452009	0.231144	TBX18	TSS200	island
cg07960450	0.000399655	0.00339363	0.0321146	0.263259	0.231145	ADCY1	1stExon	island
cg01582980	9.98e-05	0.00143349	0.191245	0.422394	0.231149	SP8	5'UTR	island
cg24077102	0.000115485	0.0015652	0.168703	0.399872	0.231169	C11orf85	TSS200	island
cg14145477	9.42e-08	7.57e-05	0.0574156	0.288627	0.231211	KL	TSS200	island
cg18403551	5.99e-05	0.00105832	0.0373513	0.26857	0.231218	SPSB4	TSS1500	island
cg11045943	0.000163199	0.00193209	0.405409	0.636643	0.231234	LEP	TSS200	island
cg14375499	7.44e-06	0.000350574	0.307309	0.538601	0.231292	ALOX12	TSS200	island
cg27315191	3.18e-05	0.000741387	0.183251	0.414569	0.231318	SYT10	TSS1500	island
cg25964032	6.22e-05	0.00108037	0.0593434	0.290692	0.231348	FZD8	1stExon	island
cg08570341	9.93e-06	0.0004021	0.0796051	0.310956	0.231351	DNAH11	TSS200	island
cg08132931	0.00147277	0.00799038	0.0392213	0.270618	0.231397	ADD2	5'UTR	island
cg10508993	2.7e-05	0.000676278	0.150639	0.382038	0.231398	SCGB3A1	TSS200	island
cg04289624	3.48e-05	0.000779085	0.170214	0.401624	0.231409	CSPG5	TSS1500	island
cg27495903	0.000451544	0.00366718	0.141451	0.372889	0.231438	NEBL	5'UTR	island
cg06353352	0.000539347	0.00411458	0.140591	0.372035	0.231444	LAMC3	1stExon	island
cg15462887	0.000233183	0.0024114	0.099016	0.330488	0.231472	BDNF	TSS1500	island
cg06911121	0.00016786	0.00196574	0.108568	0.340072	0.231505	TBX5	TSS1500	island
cg16519705	3.42e-07	0.000106259	0.0659077	0.297439	0.231531	CHD5	1stExon	island
[truncated: 4,786 more rows]
